# Supplementary material for: The flavonoid rutin protects against imidacloprid-induced osmotic and electric disruptions in Africanized honey bees
Source: PLoS One. 2025 Sep 9;20(9):e0331855. doi: 10.1371/journal.pone.0331855 (PMC12419608; doi:10.1371/journal.pone.0331855)
Supplement: S1 File — (XLSX) [file pone.0331855.s001.xlsx]

## Sheet: Mass
Treatment	Thorax_W	Thorax_D
Ctr	34.2	9.6
Ctr	33.6	7.6
Ctr	37.4	9.2
Ctr	35.7	9.5
Ctr	35.3	8
Ctr	34.6	10.1
Ctr	38	7.9
Ctr	39.8	11.9
Ctr	33.7	8.5
Ctr	35.9	6.2
Ctr	32.6	8
Ctr	34.9	7.5
Ctr	34.5	5.7
Ctr	34.2	7
Ctr	33.9	8.3
Ctr	31.8	8.4
Ctr	34.5	10.9
Ctr	33.4	8.5
Ctr	35.3	8.2
Ctr	34.3	7.7
Ctr	39.2	8
Ctr	30.8	8.1
Ctr	39.3	10.1
Ctr	35.2	7.8
Ctr	35.4	7.4
Ctr	36.1	9.5
Ctr	34.8	8
Ctr	37.3	8.6
Ctr	37.6	9.8
Ctr	35.8	8.8
Ctr	37.1	8.8
Ctr	35.8	9.1
Ctr	39	10.5
Ctr	35.6	9.5
Ctr	36.3	8.6
Ctr	34.3	11.5
Ctr	36.8	10.5
Ctr	29.9	6.6
Ctr	34.1	9.6
Ctr	33.1	8.7
Ctr	37.8	10.7
Ctr	37.1	10.5
Ctr	33.6	7
Ctr	31.3	5.3
Ctr	37	6.8
Ctr	34.9	11.4
Ctr	32.2	6.9
Ctr	31.4	8.4
Ctr	33.2	8.9
Ctr	35.8	8.5
Ctr	37.3	9.7
Ctr	35.1	7.9
Ctr	32.2	6.9
Ctr	35.4	6.4
Ctr	36.7	8.4
Ctr	32.3	8.5
Ctr	34.5	9
Ctr	33.9	8.9
Ctr	38.4	9.9
Ctr	33.2	7.6
Ctr	34.1	9.8
Ctr	36.2	9.9
Ctr	34.9	7.9
Ctr	34.6	8.3
Ctr	35.9	7.2
Ctr	34.5	9.7
Ctr	32.4	8
Ctr	31.8	6
Ctr	33.9	10.3
Ctr	31.9	8.2
Ctr	34.6	9
Ctr	36.4	9.8
Ctr	37.6	8.1
Ctr	36.2	6.3
Ctr	37.8	11.5
Ctr	33.3	9.4
Ctr	37.9	9.5
Ctr	40.4	8.8
Ctr	36.2	9.7
Ctr	32.4	10.3
Ctr	37.7	7.5
Ctr	36.9	8.7
Ctr	34.8	7.2
Ctr	34.3	7.8
Ctr	32.5	8.7
Ctr	32.5	7
Ctr	33.2	9.9
Ctr	37.5	8.9
Ctr	35.3	8.3
Ctr	41	7.5
Ctr	31.2	9
Ctr	37.5	10.7
Ctr	34.4	8.5
Ctr	35	9.8
Ctr	33.8	9.7
Ctr	36.3	9.4
Ctr	39.1	9.4
Ctr	34.9	9
Ctr	36.6	10
Ctr	33.9	8.4
I1	32.8	8.2
I1	31.1	7.8
I1	32	7.4
I1	33.6	9.5
I1	36.4	10.8
I1	33	9.5
I1	34.3	9
I1	30.7	5.6
I1	32.4	9.3
I1	35.8	8.6
I1	32.7	9.6
I1	30.3	9.4
I1	34.5	8
I1	30.7	7.1
I1	30.1	5.2
I1	37.2	7.1
I1	31.2	5.7
I1	37.8	9.5
I1	36.5	11.3
I1	33.4	7.4
I1	29.7	8.5
I1	31	7.9
I1	31.6	7.6
I1	32.3	8.4
I1	35.3	9.3
I1	28.7	8.8
I1	33.3	6
I1	32.7	6.8
I1	33.6	8.6
I1	33.7	10.9
I1	30.2	5.5
I1	34.2	10.1
I1	31.9	9.3
I1	29.4	7
I1	32.9	7.3
I1	33.9	11.4
I1	34.6	7.2
I1	33.5	8.7
I1	31.5	8.5
I1	29.7	8
I1	30.5	7.2
I1	30.3	7.4
I1	32	8.4
I1	33.3	6.4
I1	29.8	8.2
I1	31.8	8.4
I1	32.3	8.7
I1	29.9	7.7
I1	30.4	7.4
I1	32.9	7
I1	33.4	5.9
I1	32.5	7.3
I1	29.9	9.8
I1	33.9	7.5
I1	29.8	8.7
I1	32.2	8.4
I1	31.7	7.5
I1	31.9	6.7
I1	35.5	9.5
I1	30.7	5.9
I1	31.9	9.4
I1	31.3	8.9
I1	32.3	8.5
I1	31.6	6.7
I1	33.2	8.5
I1	36.3	9.2
I1	34.8	9.6
I1	31.7	6.9
I1	32.4	8.9
I1	28.7	6.9
I1	34.7	8.3
I1	31.6	8.1
I1	28.3	6.6
I1	32.2	8.1
I1	31.5	9
I1	33.3	8.5
I1	30	5.4
I1	29.8	8.3
I1	30.9	6.2
I1	32.5	8.2
I1	32.6	8.1
I1	34.1	8.3
I1	30.2	5.9
I1	33.3	5
I1	34.2	6.8
I1	31.3	5.8
I1	32.5	9.3
I1	29.3	6.9
I1	30.5	7.3
I1	29.5	8.7
I1	30	6.7
I1	35.5	8.5
I1	33.3	8.4
I1	31.6	7.2
I1	33.6	12.6
I1	32.4	8.3
I1	27.8	9.7
I1	30	8.5
I1	38.4	11.3
I1	33.8	9.1
I2	29.5	6.3
I2	33	8.1
I2	31.6	8.3
I2	34	7.8
I2	34.4	7.6
I2	33.3	9.4
I2	31.6	6
I2	30.7	5.8
I2	33.5	7.2
I2	30.9	8
I2	31.5	8.9
I2	35.4	6.8
I2	32.3	9.9
I2	34.7	8.5
I2	35.7	7.5
I2	33.8	8.8
I2	36.3	10.9
I2	34.9	10.7
I2	30.9	5.3
I2	32.1	6.9
I2	31.1	7
I2	33.7	8.6
I2	35.7	8.7
I2	29.7	5.6
I2	34.8	8.7
I2	35.7	10.1
I2	31.2	7.6
I2	34.2	8.6
I2	34.1	6.7
I2	35.6	9.3
I2	30.2	7.4
I2	32.6	7.8
I2	36.7	10.2
I2	32	8.3
I2	33.8	6.9
I2	33.1	9.1
I2	34.1	7.6
I2	31.2	7.6
I2	33.4	7.1
I2	33.6	8.1
I2	32.3	7.9
I2	33.1	6.3
I2	35.3	10.5
I2	29.7	8.7
I2	35	9.8
I2	31.4	8.3
I2	37.6	7.9
I2	34.2	7.6
I2	35	6.9
I2	34.6	7.4
I2	32.1	8.1
I2	30.4	8.2
I2	33.6	8.4
I2	35.6	8.1
I2	38.1	9.9
I2	29.9	6.6
I2	33.3	9.5
I2	32.4	5.2
I2	35.3	10.1
I2	31.6	7.4
I2	30.5	5.5
I2	33.8	8.4
I2	38.4	11
I2	29.6	5.4
I2	33.6	8.4
I2	31.7	8.6
I2	30.7	8.5
I2	35.5	9.1
I2	33.8	9.4
I2	31.1	8.9
I2	30	7.6
I2	35	9.1
I2	32.9	7.4
I2	30.3	7.5
I2	36.1	9.3
I2	34.1	7.1
I2	31.1	6
I2	33.3	10.7
I2	36.6	8.6
I2	35.6	7.9
I2	36.7	9
I2	33.7	7.9
I2	33.2	8.9
I2	33.2	8.7
I2	38.7	8
I2	36.6	7.8
I2	36.6	9.1
I2	33.2	8.7
I2	36.8	8.5
I2	31.5	7
I2	35.3	9.1
I2	34.6	9.5
I2	34.3	8.1
I2	34.6	7.6
I2	30	6
I2	31.7	6.7
I2	33.1	9.4
I2	30.7	8
I2	32.1	7.6
I2	33.8	8.4
R1	34.8	9.1
R1	33.7	7.5
R1	37.2	5.7
R1	35.9	9.5
R1	34.4	7.2
R1	36.3	7.2
R1	34.2	7.1
R1	35.6	9.5
R1	36.6	7.1
R1	35	8.5
R1	35.7	8.3
R1	35.7	9.5
R1	36.2	8.9
R1	34.2	7.6
R1	36.6	11.4
R1	35.4	10
R1	34.1	7.5
R1	37.7	12.8
R1	36.6	7.8
R1	37.7	7.8
R1	35.6	7.6
R1	40.8	8.6
R1	34.1	6.9
R1	37.2	8.8
R1	33.2	10.1
R1	36.1	10.1
R1	34.2	7.9
R1	37.5	9.7
R1	36.7	8.2
R1	37	6.3
R1	39	7.5
R1	35.7	7.5
R1	38.2	11.4
R1	37.4	8.7
R1	39.2	9.7
R1	35.4	7.2
R1	36.1	11.2
R1	39.6	10.8
R1	36.8	11.6
R1	39.2	9.5
R1	37.5	10.7
R1	39.1	10.1
R1	36.9	10.5
R1	36.6	11
R1	39	11.4
R1	33.6	9.3
R1	34.6	10.2
R1	37.4	7.2
R1	40.4	9.7
R1	35.7	10.2
R1	39.6	8.1
R1	38.1	12
R1	40.1	10.5
R1	40.1	10.4
R1	36.2	9.1
R1	32.8	8.4
R1	34.1	7.4
R1	34.8	9
R1	36.7	10
R1	33.9	7.6
R1	36.9	8.4
R1	36.6	8.3
R1	35.1	7.7
R1	40.1	10.4
R1	35.6	6.8
R1	39.2	10.4
R1	34.4	8.5
R1	36.6	9.4
R1	35.2	7.9
R1	37.3	11.3
R1	31.4	6.9
R1	41.9	11
R1	33.8	8.7
R1	38.9	8.7
R1	34.6	10.9
R1	38.6	8
R1	33.5	7.9
R1	35.3	8.6
R1	35.8	6.5
R1	39.6	9.3
R1	31.6	7.4
R1	39.5	8.9
R1	32.7	9
R1	37.2	8.4
R1	36	7.6
R1	36.8	8
R1	34	12.6
R1	38.6	8
R1	35.8	7.9
R1	37.5	14.1
R1	30.9	8.9
R1	38.4	9.4
R1	39.9	9.8
R1	37	9.6
R1	41.2	8.5
R1	36	9.9
R1	36.3	9.4
R1	32.6	8.6
R1	38.5	10.8
R1	37.6	7.5
R2	36.3	6.7
R2	31.4	7.4
R2	36.2	8.2
R2	34.9	8.9
R2	35.8	8.7
R2	30.2	7.8
R2	34	5.1
R2	36.3	7.8
R2	38.5	8.6
R2	30.6	6.4
R2	33.3	8.9
R2	29.4	9.7
R2	35	7.3
R2	35.8	7.6
R2	30.4	8.2
R2	33.4	7.7
R2	32.4	6.9
R2	35.9	8.1
R2	35.9	9.1
R2	36.9	11.8
R2	36.6	8.9
R2	37.5	8.6
R2	33.1	7.7
R2	37.6	9.8
R2	34.5	7.8
R2	33.1	9.1
R2	35.4	9.4
R2	35.4	8.3
R2	31.4	7.6
R2	34.8	7.9
R2	36.8	7.9
R2	37.4	10.4
R2	34.5	7.1
R2	34.9	8.8
R2	33.8	7.6
R2	32	7.5
R2	38.2	10
R2	34.9	8.9
R2	35.9	11.4
R2	36.4	8.8
R2	34.2	9.5
R2	38.9	11.7
R2	34.1	10.7
R2	35.1	6.6
R2	43.2	10.1
R2	36	8.4
R2	39	9.2
R2	35.6	10.1
R2	36.4	8.3
R2	36.7	13.4
R2	33.5	9.9
R2	32.9	6.3
R2	35.6	8.6
R2	35.7	10.3
R2	34.1	8.6
R2	38.6	10.7
R2	36.5	9.5
R2	34.9	8.5
R2	33.3	9.7
R2	35.7	7.9
R2	34.9	10.9
R2	33.2	8.8
R2	33.9	9.8
R2	32.9	8.5
R2	33	9.6
R2	36.1	8.6
R2	31	7.9
R2	35.6	7.7
R2	33.4	11.5
R2	35.2	8.9
R2	31.6	7.1
R2	34.8	9.7
R2	34.3	8.9
R2	34	9.2
R2	35.9	8.9
R2	36.4	10.2
R2	34.7	10.9
R2	34.4	6.6
R2	35	11.1
R2	40.1	8.2
R2	34.3	4.9
R2	32.8	6.6
R2	35.2	8.3
R2	36	7.3
R2	36.2	7.2
R2	35.8	7.6
R2	37.4	11.9
R2	35.4	10.4
R2	35.7	10.2
R2	38	9
R2	33.5	7
R2	36.3	10.3
R2	39.6	8.7
R2	34	10.6
R2	32.2	9.5
R2	35.7	8.6
R2	35.4	6.8
R2	34.5	9.3
R2	37	7.3
R2	37.8	8
IR1	31.7	7
IR1	34.2	7.9
IR1	36.9	8.4
IR1	31.4	9.1
IR1	34.8	9
IR1	32.7	10.6
IR1	33.6	11.1
IR1	36.5	10.5
IR1	33.8	8.6
IR1	32.3	7
IR1	35.2	8.5
IR1	33.9	8.2
IR1	33.7	10.3
IR1	31.1	9.2
IR1	37.6	10.3
IR1	34.1	7.2
IR1	32	7.7
IR1	32.9	7.1
IR1	34.5	10.6
IR1	30.9	6.9
IR1	35.9	8.7
IR1	34.9	6
IR1	31.6	7
IR1	33	7.4
IR1	31.5	8.1
IR1	36.2	13.8
IR1	33.4	9.9
IR1	25	5.9
IR1	31.4	8.1
IR1	33.4	8
IR1	31	9.3
IR1	35.6	8.4
IR1	37.6	8.4
IR1	34.2	8.3
IR1	34.2	9
IR1	36	9.3
IR1	35.1	10.4
IR1	30.6	8.6
IR1	33.7	11.4
IR1	32.3	7.5
IR1	34.6	11.9
IR1	31.3	8.7
IR1	33.3	10.2
IR1	32.5	9.6
IR1	31.7	8.3
IR1	34.9	9.1
IR1	32.8	8.2
IR1	33.5	8
IR1	31.8	7.6
IR1	35.3	8.9
IR1	33.2	9.6
IR1	32.3	7.8
IR1	34.6	8.4
IR1	33.5	5.7
IR1	29.2	7.9
IR1	31.6	8.7
IR1	34.8	8.8
IR1	30.9	7.3
IR1	31.6	5.6
IR1	36.2	11.2
IR1	39.3	9
IR1	36.4	10
IR1	35.5	9.4
IR1	33.5	6.9
IR1	36.6	9.8
IR1	32.3	6.7
IR1	37.5	7.1
IR1	32.7	8.2
IR1	35.4	9.9
IR1	34.2	9.9
IR1	37.2	8.3
IR1	35.5	8.6
IR1	40.3	8.5
IR1	34.1	8
IR1	35.5	7.7
IR1	36.4	9.8
IR1	35.2	10
IR1	34	10
IR1	31.8	6.1
IR1	36.2	8.6
IR1	33.1	7.3
IR1	35.8	9.7
IR1	31.6	7.8
IR1	32.3	5.1
IR1	35	6.7
IR1	34.4	7.2
IR1	34.7	8.5
IR1	33.6	7.1
IR1	34.8	6.5
IR1	33.2	8.3
IR1	28.1	7.3
IR1	32	9.9
IR1	34.5	9.6
IR1	35	7.8
IR1	35	8.6
IR1	34.6	12.2
IR1	31.7	6.5
IR1	29.9	7.6
IR1	34.8	9.4
IR1	34.1	9.6
IR2	30.9	8
IR2	36.1	7.4
IR2	33.3	7.5
IR2	36.6	8.5
IR2	36.1	8.4
IR2	37.5	8
IR2	36.4	7.8
IR2	32	7.6
IR2	34	7.8
IR2	37.9	10
IR2	35.8	11.5
IR2	35.5	9.9
IR2	33.1	9.1
IR2	34.2	7.1
IR2	35.4	10.6
IR2	36.8	9.3
IR2	34.1	7.6
IR2	35.1	8.4
IR2	35.6	7.9
IR2	34.6	6.9
IR2	37.1	9.1
IR2	37.3	7.1
IR2	37	8.8
IR2	34.2	7.2
IR2	35.7	10.1
IR2	31.3	7.8
IR2	36.8	8.1
IR2	34.5	9.6
IR2	37.7	11
IR2	34.4	6.7
IR2	36.4	9.1
IR2	33	7.8
IR2	35.1	10.6
IR2	36.4	7.9
IR2	33.6	9.8
IR2	31.7	7.4
IR2	34.7	6.8
IR2	36.4	9.5
IR2	35.5	9.3
IR2	38.5	8.7
IR2	37.1	8
IR2	35.3	8.9
IR2	36.8	8.5
IR2	37.4	8.9
IR2	35.2	7.2
IR2	36	10
IR2	34.3	8.9
IR2	39.1	11.1
IR2	34.6	7.1
IR2	34.9	8.5
IR2	38.8	7.4
IR2	34.2	5.3
IR2	41	9
IR2	41.4	9.7
IR2	30.3	7.6
IR2	37.6	10.1
IR2	33.3	7.5
IR2	36.6	9.4
IR2	33.7	11.6
IR2	34.6	8.7
IR2	32.9	7.3
IR2	35.6	9.1
IR2	33.2	9.9
IR2	34.3	10
IR2	35.2	8.4
IR2	37.6	9.1
IR2	31.6	7.6
IR2	37.2	9.4
IR2	33.4	9.5
IR2	36.6	7.1
IR2	35.4	10.3
IR2	35.7	8.1
IR2	30.6	6.4
IR2	39	9.7
IR2	35.3	10.6
IR2	32.9	7.1
IR2	37.9	9.5
IR2	39	7.6
IR2	31.6	7.9
IR2	36.7	13.1
IR2	38.2	9.9
IR2	31.3	9.5
IR2	36.8	11.6
IR2	36.5	10.6
IR2	33.7	6.6
IR2	37.8	8
IR2	35.6	9.9
IR2	34.7	8.8
IR2	39.8	13
IR2	36.7	9.7
IR2	34.5	7.9
IR2	33.9	8.2
IR2	36.4	7.4
IR2	34.4	9.1
IR2	40.3	11.1
IR2	33.2	7
IR2	34.3	9.5
IR2	34.1	9.6
IR2	36.6	7.6
IR2	31.8	7.3

## Sheet: Evaporation
ind	Treatment	rep	t	mass	Thorax	con
1	Ctr	1	10	1.3999	368.5	0.8688
1	Ctr	1	20	1.3306	368.5	0.8688
1	Ctr	1	30	1.2703	368.5	0.8688
1	Ctr	1	40	1.2179	368.5	0.8688
1	Ctr	1	50	1.1724	368.5	0.8688
1	Ctr	1	60	1.1328	368.5	0.8688
1	Ctr	1	70	1.0983	368.5	0.8688
1	Ctr	1	80	1.0684	368.5	0.8688
1	Ctr	1	90	1.0423	368.5	0.8688
1	Ctr	1	100	1.0197	368.5	0.8688
1	Ctr	1	110	1	368.5	0.8688
1	Ctr	1	120	0.9829	368.5	0.8688
2	Ctr	1	10	1.4363	381.6	0.9432
2	Ctr	1	20	1.3566	381.6	0.9432
2	Ctr	1	30	1.2897	381.6	0.9432
2	Ctr	1	40	1.2337	381.6	0.9432
2	Ctr	1	50	1.1867	381.6	0.9432
2	Ctr	1	60	1.1473	381.6	0.9432
2	Ctr	1	70	1.1143	381.6	0.9432
2	Ctr	1	80	1.0866	381.6	0.9432
2	Ctr	1	90	1.0634	381.6	0.9432
2	Ctr	1	100	1.044	381.6	0.9432
2	Ctr	1	110	1.0277	381.6	0.9432
2	Ctr	1	120	1.014	381.6	0.9432
1	Ctr	2	10	1.4391	343.7	0.9334
1	Ctr	2	20	1.3618	343.7	0.9334
1	Ctr	2	30	1.2964	343.7	0.9334
1	Ctr	2	40	1.241	343.7	0.9334
1	Ctr	2	50	1.194	343.7	0.9334
1	Ctr	2	60	1.1542	343.7	0.9334
1	Ctr	2	70	1.1205	343.7	0.9334
1	Ctr	2	80	1.0919	343.7	0.9334
1	Ctr	2	90	1.0677	343.7	0.9334
1	Ctr	2	100	1.0472	343.7	0.9334
1	Ctr	2	110	1.0298	343.7	0.9334
1	Ctr	2	120	1.0151	343.7	0.9334
2	Ctr	2	10	1.4344	355	0.9168
2	Ctr	2	20	1.3573	355	0.9168
2	Ctr	2	30	1.2917	355	0.9168
2	Ctr	2	40	1.2359	355	0.9168
2	Ctr	2	50	1.1884	355	0.9168
2	Ctr	2	60	1.148	355	0.9168
2	Ctr	2	70	1.1135	355	0.9168
2	Ctr	2	80	1.0843	355	0.9168
2	Ctr	2	90	1.0593	355	0.9168
2	Ctr	2	100	1.0381	355	0.9168
2	Ctr	2	110	1.02	355	0.9168
2	Ctr	2	120	1.0047	355	0.9168
1	Ctr	3	10	1.4331	343.3	0.9213
1	Ctr	3	20	1.3562	343.3	0.9213
1	Ctr	3	30	1.2909	343.3	0.9213
1	Ctr	3	40	1.2354	343.3	0.9213
1	Ctr	3	50	1.1882	343.3	0.9213
1	Ctr	3	60	1.1481	343.3	0.9213
1	Ctr	3	70	1.114	343.3	0.9213
1	Ctr	3	80	1.085	343.3	0.9213
1	Ctr	3	90	1.0604	343.3	0.9213
1	Ctr	3	100	1.0395	343.3	0.9213
1	Ctr	3	110	1.0218	343.3	0.9213
1	Ctr	3	120	1.0067	343.3	0.9213
2	Ctr	3	10	1.4392	337.3	0.9231
2	Ctr	3	20	1.3576	337.3	0.9231
2	Ctr	3	30	1.2889	337.3	0.9231
2	Ctr	3	40	1.2311	337.3	0.9231
2	Ctr	3	50	1.1824	337.3	0.9231
2	Ctr	3	60	1.1414	337.3	0.9231
2	Ctr	3	70	1.1069	337.3	0.9231
2	Ctr	3	80	1.0778	337.3	0.9231
2	Ctr	3	90	1.0533	337.3	0.9231
2	Ctr	3	100	1.0327	337.3	0.9231
2	Ctr	3	110	1.0154	337.3	0.9231
2	Ctr	3	120	1.0008	337.3	0.9231
1	Ctr	4	10	1.3248	347.5	0.8166
1	Ctr	4	20	1.2514	347.5	0.8166
1	Ctr	4	30	1.1886	347.5	0.8166
1	Ctr	4	40	1.1348	347.5	0.8166
1	Ctr	4	50	1.0889	347.5	0.8166
1	Ctr	4	60	1.0495	347.5	0.8166
1	Ctr	4	70	1.0159	347.5	0.8166
1	Ctr	4	80	0.9871	347.5	0.8166
1	Ctr	4	90	0.9625	347.5	0.8166
1	Ctr	4	100	0.9414	347.5	0.8166
1	Ctr	4	110	0.9234	347.5	0.8166
1	Ctr	4	120	0.9079	347.5	0.8166
2	Ctr	4	10	1.3989	333.1	0.9091
2	Ctr	4	20	1.319	333.1	0.9091
2	Ctr	4	30	1.2522	333.1	0.9091
2	Ctr	4	40	1.1962	333.1	0.9091
2	Ctr	4	50	1.1494	333.1	0.9091
2	Ctr	4	60	1.1102	333.1	0.9091
2	Ctr	4	70	1.0774	333.1	0.9091
2	Ctr	4	80	1.0499	333.1	0.9091
2	Ctr	4	90	1.027	333.1	0.9091
2	Ctr	4	100	1.0077	333.1	0.9091
2	Ctr	4	110	0.9917	333.1	0.9091
2	Ctr	4	120	0.9782	333.1	0.9091
1	Ctr	5	10	1.4152	327.9	0.8933
1	Ctr	5	20	1.3398	327.9	0.8933
1	Ctr	5	30	1.2752	327.9	0.8933
1	Ctr	5	40	1.22	327.9	0.8933
1	Ctr	5	50	1.1728	327.9	0.8933
1	Ctr	5	60	1.1324	327.9	0.8933
1	Ctr	5	70	1.0978	327.9	0.8933
1	Ctr	5	80	1.0683	327.9	0.8933
1	Ctr	5	90	1.043	327.9	0.8933
1	Ctr	5	100	1.0213	327.9	0.8933
1	Ctr	5	110	1.0028	327.9	0.8933
1	Ctr	5	120	0.987	327.9	0.8933
2	Ctr	5	10	1.439	338.1	0.933
2	Ctr	5	20	1.3651	338.1	0.933
2	Ctr	5	30	1.302	338.1	0.933
2	Ctr	5	40	1.2481	338.1	0.933
2	Ctr	5	50	1.202	338.1	0.933
2	Ctr	5	60	1.1627	338.1	0.933
2	Ctr	5	70	1.1292	338.1	0.933
2	Ctr	5	80	1.1005	338.1	0.933
2	Ctr	5	90	1.0761	338.1	0.933
2	Ctr	5	100	1.0552	338.1	0.933
2	Ctr	5	110	1.0373	338.1	0.933
2	Ctr	5	120	1.0221	338.1	0.933
1	I1	1	10	1.4173	326.8	0.8968
1	I1	1	20	1.389	326.8	0.8968
1	I1	1	30	1.3621	326.8	0.8968
1	I1	1	40	1.3365	326.8	0.8968
1	I1	1	50	1.3122	326.8	0.8968
1	I1	1	60	1.2891	326.8	0.8968
1	I1	1	70	1.2672	326.8	0.8968
1	I1	1	80	1.2463	326.8	0.8968
1	I1	1	90	1.2265	326.8	0.8968
1	I1	1	100	1.2076	326.8	0.8968
1	I1	1	110	1.1897	326.8	0.8968
1	I1	1	120	1.1727	326.8	0.8968
2	I1	1	10	1.4839	331.2	0.9334
2	I1	1	20	1.4511	331.2	0.9334
2	I1	1	30	1.4202	331.2	0.9334
2	I1	1	40	1.391	331.2	0.9334
2	I1	1	50	1.3635	331.2	0.9334
2	I1	1	60	1.3376	331.2	0.9334
2	I1	1	70	1.3132	331.2	0.9334
2	I1	1	80	1.2902	331.2	0.9334
2	I1	1	90	1.2685	331.2	0.9334
2	I1	1	100	1.2481	331.2	0.9334
2	I1	1	110	1.2288	331.2	0.9334
2	I1	1	120	1.2106	331.2	0.9334
1	I1	2	10	1.4393	324.5	0.9213
1	I1	2	20	1.408	324.5	0.9213
1	I1	2	30	1.3785	324.5	0.9213
1	I1	2	40	1.3507	324.5	0.9213
1	I1	2	50	1.3245	324.5	0.9213
1	I1	2	60	1.2998	324.5	0.9213
1	I1	2	70	1.2765	324.5	0.9213
1	I1	2	80	1.2546	324.5	0.9213
1	I1	2	90	1.2339	324.5	0.9213
1	I1	2	100	1.2145	324.5	0.9213
1	I1	2	110	1.1961	324.5	0.9213
1	I1	2	120	1.1789	324.5	0.9213
2	I1	2	10	1.4082	305.4	0.9168
2	I1	2	20	1.3749	305.4	0.9168
2	I1	2	30	1.3435	305.4	0.9168
2	I1	2	40	1.3139	305.4	0.9168
2	I1	2	50	1.286	305.4	0.9168
2	I1	2	60	1.2597	305.4	0.9168
2	I1	2	70	1.235	305.4	0.9168
2	I1	2	80	1.2116	305.4	0.9168
2	I1	2	90	1.1897	305.4	0.9168
2	I1	2	100	1.169	305.4	0.9168
2	I1	2	110	1.1495	305.4	0.9168
2	I1	2	120	1.1311	305.4	0.9168
1	I1	3	10	1.4929	330.9	0.8461
1	I1	3	20	1.4606	330.9	0.8461
1	I1	3	30	1.4301	330.9	0.8461
1	I1	3	40	1.4014	330.9	0.8461
1	I1	3	50	1.3743	330.9	0.8461
1	I1	3	60	1.3488	330.9	0.8461
1	I1	3	70	1.3248	330.9	0.8461
1	I1	3	80	1.3022	330.9	0.8461
1	I1	3	90	1.2809	330.9	0.8461
1	I1	3	100	1.2608	330.9	0.8461
1	I1	3	110	1.2418	330.9	0.8461
1	I1	3	120	1.224	330.9	0.8461
2	I1	3	10	1.4459	351.9	0.8166
2	I1	3	20	1.4125	351.9	0.8166
2	I1	3	30	1.3812	351.9	0.8166
2	I1	3	40	1.3518	351.9	0.8166
2	I1	3	50	1.3241	351.9	0.8166
2	I1	3	60	1.2981	351.9	0.8166
2	I1	3	70	1.2737	351.9	0.8166
2	I1	3	80	1.2508	351.9	0.8166
2	I1	3	90	1.2292	351.9	0.8166
2	I1	3	100	1.2089	351.9	0.8166
2	I1	3	110	1.1899	351.9	0.8166
2	I1	3	120	1.172	351.9	0.8166
1	I1	4	10	1.527	325.2	0.8688
1	I1	4	20	1.4976	325.2	0.8688
1	I1	4	30	1.4697	325.2	0.8688
1	I1	4	40	1.4432	325.2	0.8688
1	I1	4	50	1.418	325.2	0.8688
1	I1	4	60	1.3941	325.2	0.8688
1	I1	4	70	1.3714	325.2	0.8688
1	I1	4	80	1.3499	325.2	0.8688
1	I1	4	90	1.3294	325.2	0.8688
1	I1	4	100	1.31	325.2	0.8688
1	I1	4	110	1.2915	325.2	0.8688
1	I1	4	120	1.274	325.2	0.8688
2	I1	4	10	1.5172	364.6	0.9091
2	I1	4	20	1.4873	364.6	0.9091
2	I1	4	30	1.459	364.6	0.9091
2	I1	4	40	1.4321	364.6	0.9091
2	I1	4	50	1.4065	364.6	0.9091
2	I1	4	60	1.3823	364.6	0.9091
2	I1	4	70	1.3592	364.6	0.9091
2	I1	4	80	1.3373	364.6	0.9091
2	I1	4	90	1.3165	364.6	0.9091
2	I1	4	100	1.2968	364.6	0.9091
2	I1	4	110	1.278	364.6	0.9091
2	I1	4	120	1.2602	364.6	0.9091
1	I1	5	10	1.3969	287.6	0.9334
1	I1	5	20	1.3656	287.6	0.9334
1	I1	5	30	1.3361	287.6	0.9334
1	I1	5	40	1.3082	287.6	0.9334
1	I1	5	50	1.2818	287.6	0.9334
1	I1	5	60	1.2569	287.6	0.9334
1	I1	5	70	1.2334	287.6	0.9334
1	I1	5	80	1.2111	287.6	0.9334
1	I1	5	90	1.1902	287.6	0.9334
1	I1	5	100	1.1703	287.6	0.9334
1	I1	5	110	1.1516	287.6	0.9334
1	I1	5	120	1.1339	287.6	0.9334
2	I1	5	10	1.4851	311.5	0.8968
2	I1	5	20	1.4507	311.5	0.8968
2	I1	5	30	1.4183	311.5	0.8968
2	I1	5	40	1.3879	311.5	0.8968
2	I1	5	50	1.3593	311.5	0.8968
2	I1	5	60	1.3324	311.5	0.8968
2	I1	5	70	1.3071	311.5	0.8968
2	I1	5	80	1.2833	311.5	0.8968
2	I1	5	90	1.261	311.5	0.8968
2	I1	5	100	1.24	311.5	0.8968
2	I1	5	110	1.2203	311.5	0.8968
2	I1	5	120	1.2018	311.5	0.8968
1	I2	1	10	1.4602	351.4	0.8461
1	I2	1	20	1.4215	351.4	0.8461
1	I2	1	30	1.3854	351.4	0.8461
1	I2	1	40	1.3518	351.4	0.8461
1	I2	1	50	1.3206	351.4	0.8461
1	I2	1	60	1.2914	351.4	0.8461
1	I2	1	70	1.2643	351.4	0.8461
1	I2	1	80	1.2391	351.4	0.8461
1	I2	1	90	1.2155	351.4	0.8461
1	I2	1	100	1.1936	351.4	0.8461
1	I2	1	110	1.1732	351.4	0.8461
1	I2	1	120	1.1542	351.4	0.8461
2	I2	1	10	1.5006	296.4	0.9118
2	I2	1	20	1.462	296.4	0.9118
2	I2	1	30	1.426	296.4	0.9118
2	I2	1	40	1.3924	296.4	0.9118
2	I2	1	50	1.3612	296.4	0.9118
2	I2	1	60	1.332	296.4	0.9118
2	I2	1	70	1.3049	296.4	0.9118
2	I2	1	80	1.2796	296.4	0.9118
2	I2	1	90	1.256	296.4	0.9118
2	I2	1	100	1.2341	296.4	0.9118
2	I2	1	110	1.2136	296.4	0.9118
2	I2	1	120	1.1945	296.4	0.9118
1	I2	2	10	1.4709	333.8	0.8968
1	I2	2	20	1.4336	333.8	0.8968
1	I2	2	30	1.3988	333.8	0.8968
1	I2	2	40	1.3664	333.8	0.8968
1	I2	2	50	1.3361	333.8	0.8968
1	I2	2	60	1.308	333.8	0.8968
1	I2	2	70	1.2817	333.8	0.8968
1	I2	2	80	1.2572	333.8	0.8968
1	I2	2	90	1.2344	333.8	0.8968
1	I2	2	100	1.2131	333.8	0.8968
1	I2	2	110	1.1933	333.8	0.8968
1	I2	2	120	1.1748	333.8	0.8968
2	I2	2	10	1.4741	329.4	0.8318
2	I2	2	20	1.4347	329.4	0.8318
2	I2	2	30	1.398	329.4	0.8318
2	I2	2	40	1.3639	329.4	0.8318
2	I2	2	50	1.3322	329.4	0.8318
2	I2	2	60	1.3028	329.4	0.8318
2	I2	2	70	1.2755	329.4	0.8318
2	I2	2	80	1.2501	329.4	0.8318
2	I2	2	90	1.2265	329.4	0.8318
2	I2	2	100	1.2045	329.4	0.8318
2	I2	2	110	1.1841	329.4	0.8318
2	I2	2	120	1.1652	329.4	0.8318
1	I2	3	10	1.4151	348.4	0.933
1	I2	3	20	1.3816	348.4	0.933
1	I2	3	30	1.3501	348.4	0.933
1	I2	3	40	1.3204	348.4	0.933
1	I2	3	50	1.2925	348.4	0.933
1	I2	3	60	1.2663	348.4	0.933
1	I2	3	70	1.2415	348.4	0.933
1	I2	3	80	1.2183	348.4	0.933
1	I2	3	90	1.1964	348.4	0.933
1	I2	3	100	1.1758	348.4	0.933
1	I2	3	110	1.1564	348.4	0.933
1	I2	3	120	1.1381	348.4	0.933
2	I2	3	10	1.3723	353.9	0.8933
2	I2	3	20	1.3338	353.9	0.8933
2	I2	3	30	1.2979	353.9	0.8933
2	I2	3	40	1.2645	353.9	0.8933
2	I2	3	50	1.2335	353.9	0.8933
2	I2	3	60	1.2046	353.9	0.8933
2	I2	3	70	1.1777	353.9	0.8933
2	I2	3	80	1.1527	353.9	0.8933
2	I2	3	90	1.1294	353.9	0.8933
2	I2	3	100	1.1077	353.9	0.8933
2	I2	3	110	1.0875	353.9	0.8933
2	I2	3	120	1.0687	353.9	0.8933
1	I2	4	10	1.4032	378.7	0.9432
1	I2	4	20	1.3655	378.7	0.9432
1	I2	4	30	1.3305	378.7	0.9432
1	I2	4	40	1.298	378.7	0.9432
1	I2	4	50	1.2677	378.7	0.9432
1	I2	4	60	1.2396	378.7	0.9432
1	I2	4	70	1.2135	378.7	0.9432
1	I2	4	80	1.1892	378.7	0.9432
1	I2	4	90	1.1666	378.7	0.9432
1	I2	4	100	1.1456	378.7	0.9432
1	I2	4	110	1.1261	378.7	0.9432
1	I2	4	120	1.1079	378.7	0.9432
2	I2	4	10	1.4759	274.1	0.9231
2	I2	4	20	1.4395	274.1	0.9231
2	I2	4	30	1.4055	274.1	0.9231
2	I2	4	40	1.3736	274.1	0.9231
2	I2	4	50	1.3438	274.1	0.9231
2	I2	4	60	1.3159	274.1	0.9231
2	I2	4	70	1.2898	274.1	0.9231
2	I2	4	80	1.2654	274.1	0.9231
2	I2	4	90	1.2425	274.1	0.9231
2	I2	4	100	1.2211	274.1	0.9231
2	I2	4	110	1.2011	274.1	0.9231
2	I2	4	120	1.1824	274.1	0.9231
1	I2	5	10	1.4802	329.9	0.8318
1	I2	5	20	1.4398	329.9	0.8318
1	I2	5	30	1.4024	329.9	0.8318
1	I2	5	40	1.3678	329.9	0.8318
1	I2	5	50	1.3357	329.9	0.8318
1	I2	5	60	1.3059	329.9	0.8318
1	I2	5	70	1.2784	329.9	0.8318
1	I2	5	80	1.2529	329.9	0.8318
1	I2	5	90	1.2293	329.9	0.8318
1	I2	5	100	1.2075	329.9	0.8318
1	I2	5	110	1.1872	329.9	0.8318
1	I2	5	120	1.1685	329.9	0.8318
2	I2	5	10	1.4605	334.8	0.9118
2	I2	5	20	1.4229	334.8	0.9118
2	I2	5	30	1.3878	334.8	0.9118
2	I2	5	40	1.355	334.8	0.9118
2	I2	5	50	1.3244	334.8	0.9118
2	I2	5	60	1.2958	334.8	0.9118
2	I2	5	70	1.2692	334.8	0.9118
2	I2	5	80	1.2443	334.8	0.9118
2	I2	5	90	1.2211	334.8	0.9118
2	I2	5	100	1.1995	334.8	0.9118
2	I2	5	110	1.1793	334.8	0.9118
2	I2	5	120	1.1604	334.8	0.9118
1	R1	1	10	1.4083	336.3	0.8461
1	R1	1	20	1.3587	336.3	0.8461
1	R1	1	30	1.3135	336.3	0.8461
1	R1	1	40	1.2723	336.3	0.8461
1	R1	1	50	1.2347	336.3	0.8461
1	R1	1	60	1.2005	336.3	0.8461
1	R1	1	70	1.1692	336.3	0.8461
1	R1	1	80	1.1407	336.3	0.8461
1	R1	1	90	1.1148	336.3	0.8461
1	R1	1	100	1.0911	336.3	0.8461
1	R1	1	110	1.0695	336.3	0.8461
1	R1	1	120	1.0498	336.3	0.8461
2	R1	1	10	1.3484	388.7	0.8318
2	R1	1	20	1.2973	388.7	0.8318
2	R1	1	30	1.2513	388.7	0.8318
2	R1	1	40	1.2098	388.7	0.8318
2	R1	1	50	1.1725	388.7	0.8318
2	R1	1	60	1.1388	388.7	0.8318
2	R1	1	70	1.1084	388.7	0.8318
2	R1	1	80	1.0811	388.7	0.8318
2	R1	1	90	1.0564	388.7	0.8318
2	R1	1	100	1.0342	388.7	0.8318
2	R1	1	110	1.0142	388.7	0.8318
2	R1	1	120	0.9962	388.7	0.8318
1	R1	2	10	1.4306	345	0.8933
1	R1	2	20	1.3796	345	0.8933
1	R1	2	30	1.3334	345	0.8933
1	R1	2	40	1.2915	345	0.8933
1	R1	2	50	1.2537	345	0.8933
1	R1	2	60	1.2194	345	0.8933
1	R1	2	70	1.1885	345	0.8933
1	R1	2	80	1.1604	345	0.8933
1	R1	2	90	1.135	345	0.8933
1	R1	2	100	1.112	345	0.8933
1	R1	2	110	1.0913	345	0.8933
1	R1	2	120	1.0724	345	0.8933
2	R1	2	10	1.4685	366.6	0.9168
2	R1	2	20	1.4161	366.6	0.9168
2	R1	2	30	1.3688	366.6	0.9168
2	R1	2	40	1.3259	366.6	0.9168
2	R1	2	50	1.2871	366.6	0.9168
2	R1	2	60	1.252	366.6	0.9168
2	R1	2	70	1.2202	366.6	0.9168
2	R1	2	80	1.1914	366.6	0.9168
2	R1	2	90	1.1654	366.6	0.9168
2	R1	2	100	1.1418	366.6	0.9168
2	R1	2	110	1.1205	366.6	0.9168
2	R1	2	120	1.1011	366.6	0.9168
1	R1	3	10	1.4705	359.3	0.9231
1	R1	3	20	1.4158	359.3	0.9231
1	R1	3	30	1.3666	359.3	0.9231
1	R1	3	40	1.3224	359.3	0.9231
1	R1	3	50	1.2825	359.3	0.9231
1	R1	3	60	1.2466	359.3	0.9231
1	R1	3	70	1.2143	359.3	0.9231
1	R1	3	80	1.1853	359.3	0.9231
1	R1	3	90	1.1591	359.3	0.9231
1	R1	3	100	1.1355	359.3	0.9231
1	R1	3	110	1.1143	359.3	0.9231
1	R1	3	120	1.0952	359.3	0.9231
2	R1	3	10	1.3554	343	0.8166
2	R1	3	20	1.3018	343	0.8166
2	R1	3	30	1.2536	343	0.8166
2	R1	3	40	1.2102	343	0.8166
2	R1	3	50	1.171	343	0.8166
2	R1	3	60	1.1358	343	0.8166
2	R1	3	70	1.104	343	0.8166
2	R1	3	80	1.0755	343	0.8166
2	R1	3	90	1.0497	343	0.8166
2	R1	3	100	1.0265	343	0.8166
2	R1	3	110	1.0057	343	0.8166
2	R1	3	120	0.9869	343	0.8166
1	R1	4	10	1.4774	433.3	0.9432
1	R1	4	20	1.4287	433.3	0.9432
1	R1	4	30	1.3844	433.3	0.9432
1	R1	4	40	1.3442	433.3	0.9432
1	R1	4	50	1.3076	433.3	0.9432
1	R1	4	60	1.2744	433.3	0.9432
1	R1	4	70	1.2442	433.3	0.9432
1	R1	4	80	1.2168	433.3	0.9432
1	R1	4	90	1.1918	433.3	0.9432
1	R1	4	100	1.1692	433.3	0.9432
1	R1	4	110	1.1486	433.3	0.9432
1	R1	4	120	1.1298	433.3	0.9432
2	R1	4	10	1.4529	437.3	0.9118
2	R1	4	20	1.4015	437.3	0.9118
2	R1	4	30	1.355	437.3	0.9118
2	R1	4	40	1.3129	437.3	0.9118
2	R1	4	50	1.2748	437.3	0.9118
2	R1	4	60	1.2403	437.3	0.9118
2	R1	4	70	1.2091	437.3	0.9118
2	R1	4	80	1.1808	437.3	0.9118
2	R1	4	90	1.1553	437.3	0.9118
2	R1	4	100	1.1321	437.3	0.9118
2	R1	4	110	1.1112	437.3	0.9118
2	R1	4	120	1.0923	437.3	0.9118
1	R1	5	10	1.4552	348.2	0.933
1	R1	5	20	1.404	348.2	0.933
1	R1	5	30	1.3579	348.2	0.933
1	R1	5	40	1.3162	348.2	0.933
1	R1	5	50	1.2787	348.2	0.933
1	R1	5	60	1.2448	348.2	0.933
1	R1	5	70	1.2142	348.2	0.933
1	R1	5	80	1.1867	348.2	0.933
1	R1	5	90	1.1618	348.2	0.933
1	R1	5	100	1.1394	348.2	0.933
1	R1	5	110	1.1192	348.2	0.933
1	R1	5	120	1.1009	348.2	0.933
2	R1	5	10	1.4837	348.9	0.9213
2	R1	5	20	1.4325	348.9	0.9213
2	R1	5	30	1.3859	348.9	0.9213
2	R1	5	40	1.3436	348.9	0.9213
2	R1	5	50	1.3052	348.9	0.9213
2	R1	5	60	1.2703	348.9	0.9213
2	R1	5	70	1.2385	348.9	0.9213
2	R1	5	80	1.2096	348.9	0.9213
2	R1	5	90	1.1834	348.9	0.9213
2	R1	5	100	1.1595	348.9	0.9213
2	R1	5	110	1.1378	348.9	0.9213
2	R1	5	120	1.1181	348.9	0.9213
1	R2	1	10	1.4362	368	0.9091
1	R2	1	20	1.3661	368	0.9091
1	R2	1	30	1.3053	368	0.9091
1	R2	1	40	1.2526	368	0.9091
1	R2	1	50	1.2069	368	0.9091
1	R2	1	60	1.1673	368	0.9091
1	R2	1	70	1.133	368	0.9091
1	R2	1	80	1.1032	368	0.9091
1	R2	1	90	1.0774	368	0.9091
1	R2	1	100	1.055	368	0.9091
1	R2	1	110	1.0356	368	0.9091
1	R2	1	120	1.0188	368	0.9091
2	R2	1	10	1.4088	307.9	0.8688
2	R2	1	20	1.3406	307.9	0.8688
2	R2	1	30	1.2809	307.9	0.8688
2	R2	1	40	1.2288	307.9	0.8688
2	R2	1	50	1.1833	307.9	0.8688
2	R2	1	60	1.1436	307.9	0.8688
2	R2	1	70	1.1088	307.9	0.8688
2	R2	1	80	1.0785	307.9	0.8688
2	R2	1	90	1.052	307.9	0.8688
2	R2	1	100	1.0288	307.9	0.8688
2	R2	1	110	1.0086	307.9	0.8688
2	R2	1	120	0.9909	307.9	0.8688
1	R2	2	10	1.4716	329.9	0.9432
1	R2	2	20	1.4052	329.9	0.9432
1	R2	2	30	1.3472	329.9	0.9432
1	R2	2	40	1.2965	329.9	0.9432
1	R2	2	50	1.2521	329.9	0.9432
1	R2	2	60	1.2133	329.9	0.9432
1	R2	2	70	1.1794	329.9	0.9432
1	R2	2	80	1.1497	329.9	0.9432
1	R2	2	90	1.1238	329.9	0.9432
1	R2	2	100	1.1011	329.9	0.9432
1	R2	2	110	1.0813	329.9	0.9432
1	R2	2	120	1.0639	329.9	0.9432
2	R2	2	10	1.3901	387.1	0.8688
2	R2	2	20	1.3243	387.1	0.8688
2	R2	2	30	1.2669	387.1	0.8688
2	R2	2	40	1.2166	387.1	0.8688
2	R2	2	50	1.1727	387.1	0.8688
2	R2	2	60	1.1344	387.1	0.8688
2	R2	2	70	1.1009	387.1	0.8688
2	R2	2	80	1.0716	387.1	0.8688
2	R2	2	90	1.046	387.1	0.8688
2	R2	2	100	1.0236	387.1	0.8688
2	R2	2	110	1.0041	387.1	0.8688
2	R2	2	120	0.987	387.1	0.8688
1	R2	3	10	1.4162	398.4	0.9118
1	R2	3	20	1.3464	398.4	0.9118
1	R2	3	30	1.2863	398.4	0.9118
1	R2	3	40	1.2345	398.4	0.9118
1	R2	3	50	1.1899	398.4	0.9118
1	R2	3	60	1.1514	398.4	0.9118
1	R2	3	70	1.1183	398.4	0.9118
1	R2	3	80	1.0897	398.4	0.9118
1	R2	3	90	1.0651	398.4	0.9118
1	R2	3	100	1.0439	398.4	0.9118
1	R2	3	110	1.0256	398.4	0.9118
1	R2	3	120	1.0099	398.4	0.9118
2	R2	3	10	1.4571	355.5	0.9334
2	R2	3	20	1.3871	355.5	0.9334
2	R2	3	30	1.3265	355.5	0.9334
2	R2	3	40	1.274	355.5	0.9334
2	R2	3	50	1.2285	355.5	0.9334
2	R2	3	60	1.1891	355.5	0.9334
2	R2	3	70	1.1549	355.5	0.9334
2	R2	3	80	1.1254	355.5	0.9334
2	R2	3	90	1.0997	355.5	0.9334
2	R2	3	100	1.0775	355.5	0.9334
2	R2	3	110	1.0583	355.5	0.9334
2	R2	3	120	1.0416	355.5	0.9334
1	R2	4	10	1.3467	361.2	0.8166
1	R2	4	20	1.2846	361.2	0.8166
1	R2	4	30	1.2297	361.2	0.8166
1	R2	4	40	1.1812	361.2	0.8166
1	R2	4	50	1.1384	361.2	0.8166
1	R2	4	60	1.1007	361.2	0.8166
1	R2	4	70	1.0673	361.2	0.8166
1	R2	4	80	1.0379	361.2	0.8166
1	R2	4	90	1.012	361.2	0.8166
1	R2	4	100	0.989	361.2	0.8166
1	R2	4	110	0.9688	361.2	0.8166
1	R2	4	120	0.951	361.2	0.8166
2	R2	4	10	1.4406	374.6	0.9213
2	R2	4	20	1.3742	374.6	0.9213
2	R2	4	30	1.3163	374.6	0.9213
2	R2	4	40	1.2658	374.6	0.9213
2	R2	4	50	1.2218	374.6	0.9213
2	R2	4	60	1.1834	374.6	0.9213
2	R2	4	70	1.1499	374.6	0.9213
2	R2	4	80	1.1207	374.6	0.9213
2	R2	4	90	1.0952	374.6	0.9213
2	R2	4	100	1.0729	374.6	0.9213
2	R2	4	110	1.0536	374.6	0.9213
2	R2	4	120	1.0367	374.6	0.9213
1	R2	5	10	1.4705	363.1	0.933
1	R2	5	20	1.4008	363.1	0.933
1	R2	5	30	1.3402	363.1	0.933
1	R2	5	40	1.2875	363.1	0.933
1	R2	5	50	1.2416	363.1	0.933
1	R2	5	60	1.2016	363.1	0.933
1	R2	5	70	1.1668	363.1	0.933
1	R2	5	80	1.1365	363.1	0.933
1	R2	5	90	1.1102	363.1	0.933
1	R2	5	100	1.0872	363.1	0.933
1	R2	5	110	1.0672	363.1	0.933
1	R2	5	120	1.0498	363.1	0.933
2	R2	5	10	1.4114	346.5	0.8933
2	R2	5	20	1.3425	346.5	0.8933
2	R2	5	30	1.2828	346.5	0.8933
2	R2	5	40	1.2311	346.5	0.8933
2	R2	5	50	1.1862	346.5	0.8933
2	R2	5	60	1.1473	346.5	0.8933
2	R2	5	70	1.1135	346.5	0.8933
2	R2	5	80	1.0843	346.5	0.8933
2	R2	5	90	1.0589	346.5	0.8933
2	R2	5	100	1.0369	346.5	0.8933
2	R2	5	110	1.0178	346.5	0.8933
2	R2	5	120	1.0013	346.5	0.8933
1	IR1	1	10	1.4838	329.2	0.9168
1	IR1	1	20	1.4455	329.2	0.9168
1	IR1	1	30	1.4097	329.2	0.9168
1	IR1	1	40	1.3764	329.2	0.9168
1	IR1	1	50	1.3453	329.2	0.9168
1	IR1	1	60	1.3163	329.2	0.9168
1	IR1	1	70	1.2893	329.2	0.9168
1	IR1	1	80	1.2641	329.2	0.9168
1	IR1	1	90	1.2406	329.2	0.9168
1	IR1	1	100	1.2188	329.2	0.9168
1	IR1	1	110	1.1983	329.2	0.9168
1	IR1	1	120	1.1793	329.2	0.9168
2	IR1	1	10	1.3859	325.4	0.8461
2	IR1	1	20	1.3472	325.4	0.8461
2	IR1	1	30	1.3113	325.4	0.8461
2	IR1	1	40	1.2779	325.4	0.8461
2	IR1	1	50	1.247	325.4	0.8461
2	IR1	1	60	1.2182	325.4	0.8461
2	IR1	1	70	1.1916	325.4	0.8461
2	IR1	1	80	1.1668	325.4	0.8461
2	IR1	1	90	1.1438	325.4	0.8461
2	IR1	1	100	1.1225	325.4	0.8461
2	IR1	1	110	1.1027	325.4	0.8461
2	IR1	1	120	1.0843	325.4	0.8461
1	IR1	2	10	1.3604	395.4	0.8318
1	IR1	2	20	1.3213	395.4	0.8318
1	IR1	2	30	1.2851	395.4	0.8318
1	IR1	2	40	1.2516	395.4	0.8318
1	IR1	2	50	1.2206	395.4	0.8318
1	IR1	2	60	1.1918	395.4	0.8318
1	IR1	2	70	1.1652	395.4	0.8318
1	IR1	2	80	1.1405	395.4	0.8318
1	IR1	2	90	1.1177	395.4	0.8318
1	IR1	2	100	1.0966	395.4	0.8318
1	IR1	2	110	1.077	395.4	0.8318
1	IR1	2	120	1.0588	395.4	0.8318
2	IR1	2	10	1.4344	357.1	0.8968
2	IR1	2	20	1.3906	357.1	0.8968
2	IR1	2	30	1.3503	357.1	0.8968
2	IR1	2	40	1.3133	357.1	0.8968
2	IR1	2	50	1.2794	357.1	0.8968
2	IR1	2	60	1.2481	357.1	0.8968
2	IR1	2	70	1.2195	357.1	0.8968
2	IR1	2	80	1.1932	357.1	0.8968
2	IR1	2	90	1.169	357.1	0.8968
2	IR1	2	100	1.1468	357.1	0.8968
2	IR1	2	110	1.1264	357.1	0.8968
2	IR1	2	120	1.1077	357.1	0.8968
1	IR1	3	10	1.4739	335.1	0.9091
1	IR1	3	20	1.4286	335.1	0.9091
1	IR1	3	30	1.3869	335.1	0.9091
1	IR1	3	40	1.3486	335.1	0.9091
1	IR1	3	50	1.3133	335.1	0.9091
1	IR1	3	60	1.2809	335.1	0.9091
1	IR1	3	70	1.2511	335.1	0.9091
1	IR1	3	80	1.2237	335.1	0.9091
1	IR1	3	90	1.1984	335.1	0.9091
1	IR1	3	100	1.1752	335.1	0.9091
1	IR1	3	110	1.1539	335.1	0.9091
1	IR1	3	120	1.1342	335.1	0.9091
2	IR1	3	10	1.4731	331.7	0.9231
2	IR1	3	20	1.4296	331.7	0.9231
2	IR1	3	30	1.3896	331.7	0.9231
2	IR1	3	40	1.3526	331.7	0.9231
2	IR1	3	50	1.3187	331.7	0.9231
2	IR1	3	60	1.2874	331.7	0.9231
2	IR1	3	70	1.2585	331.7	0.9231
2	IR1	3	80	1.232	331.7	0.9231
2	IR1	3	90	1.2076	331.7	0.9231
2	IR1	3	100	1.1851	331.7	0.9231
2	IR1	3	110	1.1643	331.7	0.9231
2	IR1	3	120	1.1452	331.7	0.9231
1	IR1	4	10	1.4679	360.2	0.9213
1	IR1	4	20	1.4276	360.2	0.9213
1	IR1	4	30	1.3902	360.2	0.9213
1	IR1	4	40	1.3556	360.2	0.9213
1	IR1	4	50	1.3236	360.2	0.9213
1	IR1	4	60	1.2939	360.2	0.9213
1	IR1	4	70	1.2664	360.2	0.9213
1	IR1	4	80	1.2409	360.2	0.9213
1	IR1	4	90	1.2174	360.2	0.9213
1	IR1	4	100	1.1955	360.2	0.9213
1	IR1	4	110	1.1753	360.2	0.9213
1	IR1	4	120	1.1566	360.2	0.9213
2	IR1	4	10	1.3846	307	0.8166
2	IR1	4	20	1.3427	307	0.8166
2	IR1	4	30	1.3039	307	0.8166
2	IR1	4	40	1.268	307	0.8166
2	IR1	4	50	1.2348	307	0.8166
2	IR1	4	60	1.2039	307	0.8166
2	IR1	4	70	1.1754	307	0.8166
2	IR1	4	80	1.149	307	0.8166
2	IR1	4	90	1.1245	307	0.8166
2	IR1	4	100	1.1018	307	0.8166
2	IR1	4	110	1.0808	307	0.8166
2	IR1	4	120	1.0613	307	0.8166
1	IR1	5	10	1.4809	407	0.933
1	IR1	5	20	1.4361	407	0.933
1	IR1	5	30	1.3949	407	0.933
1	IR1	5	40	1.3571	407	0.933
1	IR1	5	50	1.3223	407	0.933
1	IR1	5	60	1.2905	407	0.933
1	IR1	5	70	1.2612	407	0.933
1	IR1	5	80	1.2343	407	0.933
1	IR1	5	90	1.2096	407	0.933
1	IR1	5	100	1.187	407	0.933
1	IR1	5	110	1.1662	407	0.933
1	IR1	5	120	1.1471	407	0.933
2	IR1	5	10	1.4985	378	0.9432
2	IR1	5	20	1.4573	378	0.9432
2	IR1	5	30	1.4192	378	0.9432
2	IR1	5	40	1.3838	378	0.9432
2	IR1	5	50	1.3511	378	0.9432
2	IR1	5	60	1.3208	378	0.9432
2	IR1	5	70	1.2928	378	0.9432
2	IR1	5	80	1.2669	378	0.9432
2	IR1	5	90	1.2428	378	0.9432
2	IR1	5	100	1.2206	378	0.9432
2	IR1	5	110	1.2	378	0.9432
2	IR1	5	120	1.1809	378	0.9432
1	IR2	1	10	1.4255	371.8	0.8968
1	IR2	1	20	1.375	371.8	0.8968
1	IR2	1	30	1.3292	371.8	0.8968
1	IR2	1	40	1.2879	371.8	0.8968
1	IR2	1	50	1.2505	371.8	0.8968
1	IR2	1	60	1.2166	371.8	0.8968
1	IR2	1	70	1.186	371.8	0.8968
1	IR2	1	80	1.1584	371.8	0.8968
1	IR2	1	90	1.1333	371.8	0.8968
1	IR2	1	100	1.1107	371.8	0.8968
1	IR2	1	110	1.0903	371.8	0.8968
1	IR2	1	120	1.0718	371.8	0.8968
2	IR2	1	10	1.4829	337.6	0.9231
2	IR2	1	20	1.4325	337.6	0.9231
2	IR2	1	30	1.3867	337.6	0.9231
2	IR2	1	40	1.3449	337.6	0.9231
2	IR2	1	50	1.307	337.6	0.9231
2	IR2	1	60	1.2724	337.6	0.9231
2	IR2	1	70	1.241	337.6	0.9231
2	IR2	1	80	1.2124	337.6	0.9231
2	IR2	1	90	1.1863	337.6	0.9231
2	IR2	1	100	1.1626	337.6	0.9231
2	IR2	1	110	1.1411	337.6	0.9231
2	IR2	1	120	1.1215	337.6	0.9231
1	IR2	2	10	1.4554	325.6	0.9168
1	IR2	2	20	1.4048	325.6	0.9168
1	IR2	2	30	1.359	325.6	0.9168
1	IR2	2	40	1.3174	325.6	0.9168
1	IR2	2	50	1.2798	325.6	0.9168
1	IR2	2	60	1.2457	325.6	0.9168
1	IR2	2	70	1.2148	325.6	0.9168
1	IR2	2	80	1.1868	325.6	0.9168
1	IR2	2	90	1.1614	325.6	0.9168
1	IR2	2	100	1.1384	325.6	0.9168
1	IR2	2	110	1.1176	325.6	0.9168
1	IR2	2	120	1.0988	325.6	0.9168
2	IR2	2	10	1.4726	331.6	0.9334
2	IR2	2	20	1.4163	331.6	0.9334
2	IR2	2	30	1.3659	331.6	0.9334
2	IR2	2	40	1.3208	331.6	0.9334
2	IR2	2	50	1.2804	331.6	0.9334
2	IR2	2	60	1.2442	331.6	0.9334
2	IR2	2	70	1.2117	331.6	0.9334
2	IR2	2	80	1.1827	331.6	0.9334
2	IR2	2	90	1.1567	331.6	0.9334
2	IR2	2	100	1.1334	331.6	0.9334
2	IR2	2	110	1.1125	331.6	0.9334
2	IR2	2	120	1.0938	331.6	0.9334
1	IR2	3	10	1.4557	304.9	0.9091
1	IR2	3	20	1.4106	304.9	0.9091
1	IR2	3	30	1.3693	304.9	0.9091
1	IR2	3	40	1.3313	304.9	0.9091
1	IR2	3	50	1.2965	304.9	0.9091
1	IR2	3	60	1.2646	304.9	0.9091
1	IR2	3	70	1.2353	304.9	0.9091
1	IR2	3	80	1.2084	304.9	0.9091
1	IR2	3	90	1.1837	304.9	0.9091
1	IR2	3	100	1.1611	304.9	0.9091
1	IR2	3	110	1.1403	304.9	0.9091
1	IR2	3	120	1.1212	304.9	0.9091
2	IR2	3	10	1.3885	298.6	0.8318
2	IR2	3	20	1.3346	298.6	0.8318
2	IR2	3	30	1.286	298.6	0.8318
2	IR2	3	40	1.242	298.6	0.8318
2	IR2	3	50	1.2023	298.6	0.8318
2	IR2	3	60	1.1664	298.6	0.8318
2	IR2	3	70	1.134	298.6	0.8318
2	IR2	3	80	1.1048	298.6	0.8318
2	IR2	3	90	1.0784	298.6	0.8318
2	IR2	3	100	1.0545	298.6	0.8318
2	IR2	3	110	1.0329	298.6	0.8318
2	IR2	3	120	1.0135	298.6	0.8318
1	IR2	4	10	1.4728	383	0.9118
1	IR2	4	20	1.4206	383	0.9118
1	IR2	4	30	1.3732	383	0.9118
1	IR2	4	40	1.3302	383	0.9118
1	IR2	4	50	1.2912	383	0.9118
1	IR2	4	60	1.2558	383	0.9118
1	IR2	4	70	1.2238	383	0.9118
1	IR2	4	80	1.1947	383	0.9118
1	IR2	4	90	1.1683	383	0.9118
1	IR2	4	100	1.1444	383	0.9118
1	IR2	4	110	1.1228	383	0.9118
1	IR2	4	120	1.1031	383	0.9118
2	IR2	4	10	1.4056	333.3	0.8688
2	IR2	4	20	1.3631	333.3	0.8688
2	IR2	4	30	1.3241	333.3	0.8688
2	IR2	4	40	1.2881	333.3	0.8688
2	IR2	4	50	1.2549	333.3	0.8688
2	IR2	4	60	1.2244	333.3	0.8688
2	IR2	4	70	1.1963	333.3	0.8688
2	IR2	4	80	1.1704	333.3	0.8688
2	IR2	4	90	1.1466	333.3	0.8688
2	IR2	4	100	1.1246	333.3	0.8688
2	IR2	4	110	1.1044	333.3	0.8688
2	IR2	4	120	1.0858	333.3	0.8688
1	IR2	5	10	1.4426	367.1	0.8933
1	IR2	5	20	1.3941	367.1	0.8933
1	IR2	5	30	1.3499	367.1	0.8933
1	IR2	5	40	1.3096	367.1	0.8933
1	IR2	5	50	1.2729	367.1	0.8933
1	IR2	5	60	1.2394	367.1	0.8933
1	IR2	5	70	1.2089	367.1	0.8933
1	IR2	5	80	1.1811	367.1	0.8933
1	IR2	5	90	1.1557	367.1	0.8933
1	IR2	5	100	1.1325	367.1	0.8933
1	IR2	5	110	1.1114	367.1	0.8933
1	IR2	5	120	1.0922	367.1	0.8933
2	IR2	5	10	1.3989	362.7	0.8461
2	IR2	5	20	1.3494	362.7	0.8461
2	IR2	5	30	1.3042	362.7	0.8461
2	IR2	5	40	1.2631	362.7	0.8461
2	IR2	5	50	1.2257	362.7	0.8461
2	IR2	5	60	1.1917	362.7	0.8461
2	IR2	5	70	1.1607	362.7	0.8461
2	IR2	5	80	1.1325	362.7	0.8461
2	IR2	5	90	1.1068	362.7	0.8461
2	IR2	5	100	1.0834	362.7	0.8461
2	IR2	5	110	1.0621	362.7	0.8461
2	IR2	5	120	1.0428	362.7	0.8461

## Sheet: Imp
Treatment	freq	R	X
I1	20	33436.2	-5678.63
I1	20	33055.3	-5463.83
I1	20	33981	-5307.62
I1	20	33965.2	-5788.47
I1	20	34327.5	-5414.26
I1	31.11	32436.9	-3980.82
I1	31.11	33538.7	-3740.4
I1	31.11	33537.2	-3799.48
I1	31.11	32865.1	-3979.15
I1	31.11	34186.4	-3968.02
I1	42.22	32446.6	-3346.88
I1	42.22	31927	-3382.99
I1	42.22	31861.2	-3136.76
I1	42.22	32936.9	-3195.68
I1	42.22	33458.5	-3538.94
I1	53.33	32143.4	-2793.92
I1	53.33	32443.5	-3045.03
I1	53.33	32387.1	-2911.12
I1	53.33	31990.6	-2838.29
I1	53.33	32639.8	-2987.79
I1	64.44	32754.7	-2832.22
I1	64.44	31249.9	-2802.65
I1	64.44	32873	-2764.55
I1	64.44	32302.3	-2853.37
I1	64.44	32279	-2784.72
I1	75.56	32342.5	-2748.31
I1	75.56	31957.3	-2705.02
I1	75.56	32904.4	-2830
I1	75.56	31738	-2730.54
I1	75.56	33872.6	-2668.36
I1	86.67	32900.3	-2716.56
I1	86.67	32601.3	-2794.36
I1	86.67	32645	-2699.3
I1	86.67	32656.3	-2760.41
I1	86.67	32239	-2785.87
I1	97.78	31738.3	-2784.44
I1	97.78	31678.1	-2761.63
I1	97.78	31980.2	-2842.53
I1	97.78	32145.5	-2728.35
I1	97.78	31937.5	-2569.31
I1	108.89	32468	-2767.26
I1	108.89	32194.4	-2816.44
I1	108.89	31819.6	-2826.45
I1	108.89	32312.7	-2751.84
I1	108.89	32228.2	-2832.86
I1	120	30881.1	-2866
I1	120	32015	-2934.15
I1	120	32684.3	-2865.94
I1	120	31667.7	-2892.52
I1	120	32526.8	-2866.32
I1	120	32517.7	-2922.46
I1	120	32114.6	-2811.52
I1	120	31548.3	-2824.22
I1	120	33088.3	-2739.12
I1	120	31918.9	-2746.42
I1	220	31292.9	-3948.67
I1	220	31901.8	-3765.01
I1	220	31309.5	-3763.89
I1	220	31772	-3747.92
I1	220	30835.8	-3676.38
I1	320	31258.3	-4737.48
I1	320	31425.8	-4906.34
I1	320	31187.8	-4821.27
I1	320	32069.6	-4703.9
I1	320	29942.4	-4621.86
I1	420	30452.8	-5632.19
I1	420	30563.1	-5560.37
I1	420	30059.3	-5674.54
I1	420	30891.5	-5625.02
I1	420	29341.5	-5431.26
I1	520	29626.3	-6590.03
I1	520	31101	-6633.52
I1	520	30229.4	-6652.94
I1	520	30325.8	-6391.36
I1	520	29302.8	-6227.26
I1	620	29132.7	-7310.43
I1	620	29977.3	-7310.66
I1	620	29032.6	-7440.93
I1	620	30013.9	-7182.13
I1	620	29329.2	-6725.68
I1	720	29257.7	-8359.41
I1	720	30169.4	-8248.36
I1	720	28423.1	-8196.98
I1	720	29827.7	-8083.89
I1	720	28816.4	-7662.36
I1	820	28532.3	-8911.49
I1	820	29186.8	-8886.39
I1	820	28631.9	-9129.77
I1	820	28463.3	-8801.74
I1	820	27830.9	-8649.87
I1	920	27712.1	-9997.07
I1	920	28048.5	-9525.87
I1	920	27584.1	-9543.43
I1	920	28054.8	-9576.83
I1	920	26969.3	-9137.05
I1	1020	26981.2	-10637.2
I1	1020	27533.8	-9897.06
I1	1020	27028.3	-10400.3
I1	1020	27874.7	-9953.55
I1	1020	26426.4	-9661.44
I1	1020	26400.5	-9704.19
I1	1020	26799.1	-9537.63
I1	1020	27044.3	-10100.4
I1	1020	26051.5	-9865.49
I1	1020	27822.4	-9798.13
I1	2020	20144.6	-14189.5
I1	2020	20450.8	-13830.6
I1	2020	19930.5	-14683.2
I1	2020	19876	-14181.7
I1	2020	20801.6	-14321.1
I1	3020	14876.7	-14985.4
I1	3020	15478.3	-15248
I1	3020	14430.9	-15503.1
I1	3020	14386.5	-15233.3
I1	3020	14634	-14863.6
I1	4020	10261	-14116.4
I1	4020	10772.3	-14471.1
I1	4020	10283.1	-14394.9
I1	4020	10450.3	-13978.3
I1	4020	10552.1	-14848.5
I1	5020	7346.95	-13419
I1	5020	7935.37	-13283
I1	5020	7765.19	-13167.5
I1	5020	7580.4	-12805.7
I1	5020	7846.95	-13078.3
I1	6020	5690.68	-11784.6
I1	6020	6060.65	-12531.2
I1	6020	5779.58	-11784.8
I1	6020	5664.75	-11631.5
I1	6020	5835.87	-12092.1
I1	7020	4236.89	-10464.8
I1	7020	4826.78	-10854.4
I1	7020	4462.54	-10340.3
I1	7020	4412.3	-10819.8
I1	7020	4468.93	-11244.2
I1	8020	3453.9	-9488.28
I1	8020	3846.25	-9754.77
I1	8020	3623.42	-9596.73
I1	8020	3580.82	-9676
I1	8020	3622.29	-10178.2
I1	9020	2795.23	-8547.74
I1	9020	3069.67	-9103.47
I1	9020	2796.52	-8929.01
I1	9020	2881.88	-8674.67
I1	9020	2966.44	-9361.83
I1	10020	2299.91	-7983.65
I1	10020	2502.76	-8462.4
I1	10020	2345.61	-8351.95
I1	10020	2313.54	-8108.26
I1	10020	2391.24	-8352.29
I1	10020	2334.5	-7958.61
I1	10020	2316.56	-8046.48
I1	10020	2424.28	-8005.72
I1	10020	2502.43	-8294.5
I1	10020	2266.84	-8091.65
I1	20020	602.31	-4177.7
I1	20020	617.8	-4235.86
I1	20020	691.44	-4392.72
I1	20020	675.78	-4497.25
I1	20020	622.2	-4087.9
I1	30020	278.92	-3068.69
I1	30020	273.03	-3011.8
I1	30020	300.94	-3064.15
I1	30020	302.12	-2882.36
I1	30020	269.04	-2924.73
I1	40020	155.85	-2178.51
I1	40020	154.62	-2256.81
I1	40020	174.35	-2242.07
I1	40020	172.6	-2342.83
I1	40020	151.82	-2260.24
I1	50020	100.51	-1783.43
I1	50020	101.87	-1806.54
I1	50020	109.31	-1888.13
I1	50020	109.65	-1798.17
I1	50020	99.57	-1724.98
I1	60020	68.79	-1404.91
I1	60020	69.36	-1436.81
I1	60020	75.1	-1410.46
I1	60020	76.42	-1575.26
I1	60020	68.41	-1430
I1	70020	51.14	-1276.04
I1	70020	50.39	-1328.1
I1	70020	57.08	-1277.25
I1	70020	57.21	-1260.92
I1	70020	50.67	-1149.33
I1	80020	38	-1130.16
I1	80020	39.33	-1125.81
I1	80020	42.65	-1138.95
I1	80020	44.01	-1168.46
I1	80020	38.74	-1091.01
I1	90020	31.53	-965.28
I1	90020	31.88	-994.7
I1	90020	33.72	-1007.03
I1	90020	34.61	-1006.84
I1	90020	30.69	-961.32
I1	100020	25.19	-859.34
I1	100020	25.69	-892.38
I1	100020	28.62	-933.89
I1	100020	28.76	-913.93
I1	100020	25.45	-863.16
I2	20	33875.6	-5188.58
I2	20	34470.3	-5191.57
I2	20	33551.7	-5048.82
I2	20	34677.4	-4957.98
I2	20	35807.7	-5405.23
I2	31.11	33039.9	-3662.48
I2	31.11	33019	-3792.24
I2	31.11	32417.3	-3798.73
I2	31.11	35173.4	-3765.79
I2	31.11	34269.4	-3995.8
I2	42.22	32392.5	-3337.29
I2	42.22	32615.6	-3225.71
I2	42.22	33888.2	-3196.36
I2	42.22	32444.8	-3402.74
I2	42.22	33249.5	-3262.47
I2	53.33	32397	-2833.58
I2	53.33	33736.5	-3024.48
I2	53.33	33379.5	-2867.51
I2	53.33	32900.8	-2815.11
I2	53.33	34539.6	-2839.97
I2	64.44	32897.1	-2698.9
I2	64.44	32870.6	-2771.63
I2	64.44	32670.5	-2785.39
I2	64.44	33941.2	-2926.42
I2	64.44	33209	-2780.01
I2	75.56	32582.3	-2582.15
I2	75.56	33004.1	-2845.96
I2	75.56	32295.6	-2661.75
I2	75.56	33312.8	-2702.7
I2	75.56	34897.3	-2682.01
I2	86.67	31874.3	-2693.93
I2	86.67	33390.4	-2746.63
I2	86.67	32368.2	-2704.72
I2	86.67	33381.9	-2738.49
I2	86.67	33896.8	-2794.74
I2	97.78	32411.9	-2748.43
I2	97.78	32227.2	-2800.58
I2	97.78	32516.9	-2769.98
I2	97.78	32523.2	-2717.24
I2	97.78	32926.6	-2866.84
I2	108.89	32627.2	-2657.68
I2	108.89	33279.9	-2927.98
I2	108.89	32167	-2793.13
I2	108.89	32665.2	-2901.68
I2	108.89	33013.9	-2849.85
I2	120	31808.3	-2870.62
I2	120	32757.6	-2881.35
I2	120	32058.1	-2903.45
I2	120	33807.9	-2976.69
I2	120	33545.8	-2898.24
I2	120	31846.2	-2798.76
I2	120	33046	-2884.02
I2	120	32274.5	-2886.5
I2	120	32228.1	-2896.17
I2	120	32495.1	-2837.16
I2	220	31058.2	-3789.53
I2	220	31408	-3827.25
I2	220	31940.1	-3898.5
I2	220	32242.6	-3883.06
I2	220	31035.5	-3821.03
I2	320	30503.1	-4533.01
I2	320	31555.1	-4655.82
I2	320	31700.7	-4980.07
I2	320	31625.9	-4857.25
I2	320	31646.4	-4796
I2	420	30706	-5399.1
I2	420	30923.1	-5566.02
I2	420	31281.7	-5898.52
I2	420	30915	-5749.59
I2	420	29335.4	-5621.65
I2	520	29278	-6414.42
I2	520	29749.4	-6225.57
I2	520	30958.9	-6993.6
I2	520	29911	-6656.85
I2	520	28874.7	-6764.32
I2	620	29279.4	-7259.09
I2	620	28752.3	-7368.73
I2	620	29679.8	-7565.9
I2	620	29527.2	-7447.59
I2	620	29677.5	-7298.92
I2	720	28514	-8076.7
I2	720	29703.7	-7997.28
I2	720	29801.1	-8388.96
I2	720	29321.8	-8127.56
I2	720	29054.5	-8253.82
I2	820	27315.1	-9035.73
I2	820	27804.1	-8731.92
I2	820	29675.6	-9255.11
I2	820	28980.3	-8713.92
I2	820	27741.5	-8938.54
I2	920	27200	-9502.58
I2	920	27975.9	-9710.48
I2	920	28009.8	-10058.3
I2	920	27986.8	-9481.08
I2	920	28089.5	-9915.12
I2	1020	27350.3	-9946.28
I2	1020	27048.9	-10242.9
I2	1020	28000.2	-10521.5
I2	1020	27948.4	-10262.3
I2	1020	26831.9	-10516.6
I2	1020	27334	-10550.5
I2	1020	27575.1	-10666.5
I2	1020	27855.9	-10586.5
I2	1020	27507.3	-10227.5
I2	1020	27130.3	-10088.8
I2	2020	20025.2	-14992.8
I2	2020	20110.8	-15423.3
I2	2020	20389.4	-14623.9
I2	2020	20873.8	-13939.1
I2	2020	20577.1	-14846.6
I2	3020	14631.1	-15874.3
I2	3020	13951.6	-15349.3
I2	3020	14510	-15770.5
I2	3020	14421.1	-15679.1
I2	3020	14675.9	-15990.3
I2	4020	9683.07	-14977.8
I2	4020	10033.1	-14701.1
I2	4020	10243.6	-14411.4
I2	4020	10784.1	-14703.8
I2	4020	10703.9	-15209.7
I2	5020	7261.47	-13009.6
I2	5020	7177.35	-13557
I2	5020	7161.16	-13378.1
I2	5020	7750.84	-13477.3
I2	5020	7629.77	-13660.9
I2	6020	5444.03	-12408.8
I2	6020	5442.27	-11590.3
I2	6020	5425.26	-11948.9
I2	6020	5843.54	-12128.3
I2	6020	5786.63	-11991.3
I2	7020	4190.12	-10541.4
I2	7020	4177.52	-10661.2
I2	7020	4124.35	-10467.7
I2	7020	4464.47	-10470.4
I2	7020	4516.98	-10701.2
I2	8020	3403.21	-9615.75
I2	8020	3315.94	-9851.28
I2	8020	3312.65	-9802.84
I2	8020	3571.79	-10210.4
I2	8020	3608.46	-9945.69
I2	9020	2733.23	-8493.9
I2	9020	2543.63	-8468.21
I2	9020	2697.09	-8738.45
I2	9020	2928.93	-9170.46
I2	9020	2846.24	-8813.91
I2	10020	2232.48	-7593.34
I2	10020	2216.92	-7973.03
I2	10020	2296.79	-8065.34
I2	10020	2367.75	-8033.37
I2	10020	2397.18	-8276.35
I2	10020	2381.31	-8039.52
I2	10020	2137.95	-7718.13
I2	10020	2280.53	-8050.2
I2	10020	2259.89	-7895.81
I2	10020	2162.49	-7897.19
I2	20020	598.73	-4230.35
I2	20020	573.48	-4154.89
I2	20020	592.88	-4176.29
I2	20020	566.6	-4302.54
I2	20020	559.5	-4205.4
I2	30020	268.98	-2899.7
I2	30020	255.22	-2835.34
I2	30020	266.53	-2927.37
I2	30020	264.78	-2785.96
I2	30020	251.37	-2899.54
I2	40020	155.87	-2260.7
I2	40020	142.74	-2049.9
I2	40020	148.87	-2205.84
I2	40020	148.14	-2119.2
I2	40020	142.7	-2095.42
I2	50020	100.22	-1709.27
I2	50020	90.66	-1699.34
I2	50020	95.21	-1773.41
I2	50020	96.31	-1704.54
I2	50020	90.8	-1727.8
I2	60020	70.38	-1423.14
I2	60020	65.76	-1426.97
I2	60020	66.81	-1480.76
I2	60020	67.37	-1469.93
I2	60020	65.1	-1440.7
I2	70020	50.42	-1253.58
I2	70020	45.96	-1203.94
I2	70020	49.78	-1228.46
I2	70020	47.83	-1201.16
I2	70020	47.19	-1239.38
I2	80020	38.98	-1068.31
I2	80020	36.22	-1086.31
I2	80020	38.46	-1044.54
I2	80020	36.84	-1057.95
I2	80020	34.63	-1047.69
I2	90020	30.24	-967.94
I2	90020	28.85	-924.68
I2	90020	30	-967.48
I2	90020	29.62	-940.81
I2	90020	27.76	-980.3
I2	100020	25.1	-874.33
I2	100020	22.88	-858.47
I2	100020	24.61	-874.05
I2	100020	23.75	-842.56
I2	100020	22.33	-857.31
R1	20	35636.6	-5091.75
R1	20	35617.3	-5057.38
R1	20	35627.1	-5099.01
R1	20	35339.8	-4905.39
R1	20	35431.4	-5089.76
R1	31.11	35455	-3639.95
R1	31.11	34579.8	-3648.04
R1	31.11	34960.5	-3882.99
R1	31.11	34188.9	-3694.9
R1	31.11	35834.6	-3454.26
R1	42.22	35102.9	-3126.36
R1	42.22	34727.6	-3157
R1	42.22	34441.2	-3130.85
R1	42.22	34705.6	-3176.14
R1	42.22	33819.2	-3162.5
R1	53.33	35283.5	-2815.65
R1	53.33	35073.2	-2959.24
R1	53.33	34329	-2739.42
R1	53.33	33844.8	-3005.32
R1	53.33	34325	-2905.3
R1	64.44	34625.2	-2657.31
R1	64.44	34599.3	-2784.8
R1	64.44	35009.4	-2741.64
R1	64.44	33910.2	-2814.34
R1	64.44	34571.4	-2792.44
R1	75.56	34919.4	-2778.68
R1	75.56	33939.6	-2740
R1	75.56	33418.9	-2690.71
R1	75.56	33544.1	-2661.01
R1	75.56	34921.3	-2770.62
R1	86.67	35751.8	-2844.72
R1	86.67	35033.4	-2839.01
R1	86.67	34301.5	-2892.18
R1	86.67	33518	-2869.21
R1	86.67	34363.8	-2787.51
R1	97.78	34884	-2936.89
R1	97.78	34382.5	-2779.66
R1	97.78	34025.8	-2841.2
R1	97.78	33356.2	-2836.93
R1	97.78	34593.7	-2901.83
R1	108.89	34605.1	-2906.35
R1	108.89	33824.2	-2874.98
R1	108.89	34584.8	-2893.97
R1	108.89	33535.2	-2943.76
R1	108.89	33300.5	-2938.58
R1	120	34470.9	-3129.09
R1	120	33762.4	-2973.86
R1	120	34429	-3113.72
R1	120	33233.6	-3040.33
R1	120	34496.7	-3008.39
R1	120	34641.1	-3052.51
R1	120	35274.5	-2975.55
R1	120	33592.4	-2971.16
R1	120	34496.4	-2900.85
R1	120	33514.6	-3058.28
R1	220	34886.1	-4111.27
R1	220	33771.5	-4175.81
R1	220	33117.7	-4087.88
R1	220	33007.8	-4040.01
R1	220	33331.4	-4226.07
R1	320	33389.1	-5458.37
R1	320	32552.1	-5587.97
R1	320	32669.4	-5288.8
R1	320	32467.3	-5271.42
R1	320	33219.4	-5278.21
R1	420	32788.4	-6448.81
R1	420	32861.9	-6496.61
R1	420	32125.3	-6031.28
R1	420	32005.3	-6341.91
R1	420	32426.1	-6234.36
R1	520	31255.7	-7426.59
R1	520	31889.2	-7074.24
R1	520	30698.5	-7110.72
R1	520	31337	-7320.72
R1	520	32651.9	-7283.87
R1	620	30520.9	-8204.33
R1	620	31169.8	-8367.99
R1	620	30430.1	-7885.31
R1	620	30883.2	-8167.6
R1	620	30728.2	-8275.85
R1	720	30252.6	-9296.79
R1	720	31621.1	-9176.88
R1	720	30018.9	-8970.34
R1	720	30061.8	-9039.78
R1	720	30585.1	-9214.68
R1	820	29367.1	-10096.3
R1	820	29598.9	-10288.1
R1	820	30230.9	-9675.71
R1	820	30027.2	-9674.03
R1	820	29170.2	-9863.93
R1	920	29201.8	-11464.5
R1	920	29808.3	-11091.4
R1	920	29414.3	-10488.5
R1	920	29015	-10794.4
R1	920	28648.3	-11422.5
R1	1020	28334.3	-12062.7
R1	1020	28351.9	-11805.6
R1	1020	27288.8	-11441.6
R1	1020	28141.8	-11849
R1	1020	29160.2	-11602.2
R1	1020	27642.6	-11716.5
R1	1020	28273	-11176.3
R1	1020	28531.2	-11785.5
R1	1020	28473.1	-11777
R1	1020	28339.1	-12064.8
R1	2020	20152.2	-16456.7
R1	2020	20057.1	-16555.5
R1	2020	20664.5	-15775.9
R1	2020	20317.8	-15844
R1	2020	19606.4	-15311.3
R1	3020	13891.6	-16648.3
R1	3020	14152.3	-15970.3
R1	3020	13973.9	-16526.3
R1	3020	13950.1	-16447.3
R1	3020	13909.8	-16860.3
R1	4020	9516.35	-14577
R1	4020	9935.9	-15307.9
R1	4020	9766.73	-14525.8
R1	4020	9547.49	-15412.3
R1	4020	9302.99	-14905.3
R1	5020	6890.7	-13283.1
R1	5020	7095.23	-13386.3
R1	5020	7114.53	-13582.1
R1	5020	6856.56	-14102.3
R1	5020	6866.97	-13299
R1	6020	5163.87	-12201.8
R1	6020	5214.87	-11985.4
R1	6020	5207.34	-11650.4
R1	6020	5165.15	-11934.5
R1	6020	4922.61	-12095.3
R1	7020	3986.34	-11243.9
R1	7020	4094.36	-10720.1
R1	7020	4061.69	-10356.2
R1	7020	4026.94	-10244.8
R1	7020	3767.24	-10256
R1	8020	3114.4	-9976.1
R1	8020	3223.16	-9168.95
R1	8020	3207.28	-10045
R1	8020	3163.66	-9587.5
R1	8020	2990.63	-9447.83
R1	9020	2527.98	-8945.09
R1	9020	2498.23	-8743.69
R1	9020	2531.72	-8986.03
R1	9020	2504.74	-8621.57
R1	9020	2409.96	-8702.22
R1	10020	2107.42	-7775.57
R1	10020	2069.89	-8246.59
R1	10020	2119.87	-8261.65
R1	10020	2075.55	-8004.34
R1	10020	1975.32	-8155.34
R1	10020	2027.08	-7753.68
R1	10020	2009.3	-8600.3
R1	10020	2071.32	-8494.56
R1	10020	2120.76	-8252.21
R1	10020	2045.14	-7946.56
R1	20020	540.99	-4111.93
R1	20020	551.11	-4025.15
R1	20020	540.92	-4135.31
R1	20020	556.95	-4074.1
R1	20020	542.77	-4055
R1	30020	240.58	-2558.43
R1	30020	244.23	-3004.48
R1	30020	244.2	-2855.71
R1	30020	254.27	-2935.48
R1	30020	243.5	-2812.97
R1	40020	135.5	-2173.82
R1	40020	138.01	-2132.62
R1	40020	140.67	-2215.66
R1	40020	143.74	-2136.65
R1	40020	137.05	-1976.34
R1	50020	89.25	-1765.93
R1	50020	88.51	-1716.45
R1	50020	89.8	-1646.78
R1	50020	91.38	-1755.2
R1	50020	89.17	-1708.85
R1	60020	60.1	-1357.62
R1	60020	61.26	-1399.26
R1	60020	62.02	-1395.41
R1	60020	63.63	-1461.22
R1	60020	61	-1432.16
R1	70020	44.56	-1214.24
R1	70020	44.82	-1221.74
R1	70020	46.45	-1211.06
R1	70020	46.26	-1134.1
R1	70020	44.88	-1220.56
R1	80020	34.59	-1036.98
R1	80020	33.93	-1043.08
R1	80020	35.1	-1086.07
R1	80020	35.8	-1087.08
R1	80020	33.54	-1035.99
R1	90020	27.27	-921.06
R1	90020	27.68	-974.64
R1	90020	27.21	-975.69
R1	90020	27.89	-961.96
R1	90020	27.6	-947.74
R1	100020	22.13	-828.24
R1	100020	21.88	-895.91
R1	100020	21.94	-853.41
R1	100020	23.15	-869.23
R1	100020	22.32	-855.85
R2	20	36604.8	-4890.9
R2	20	35580.2	-4763.06
R2	20	36407.9	-5259.68
R2	20	35866.2	-5161.97
R2	20	36133.7	-5141.26
R2	31.11	35342.6	-3729.32
R2	31.11	35260.8	-3561.31
R2	31.11	36273.3	-3677.17
R2	31.11	35252.2	-3601.27
R2	31.11	35369.8	-3820.1
R2	42.22	35864.6	-3129.29
R2	42.22	35433.7	-3284.37
R2	42.22	35486.4	-3065.44
R2	42.22	34578.8	-3066.98
R2	42.22	35347.2	-3020.33
R2	53.33	34822.5	-2841.79
R2	53.33	35205.7	-2849.2
R2	53.33	35650.1	-2870.04
R2	53.33	34711.5	-2745.4
R2	53.33	34394.4	-2787.66
R2	64.44	35209.2	-2801.97
R2	64.44	34144.1	-2715.42
R2	64.44	35708.3	-2850.07
R2	64.44	34007.9	-2780.01
R2	64.44	34005.9	-2739.89
R2	75.56	35335	-2755.92
R2	75.56	34527.4	-2737.01
R2	75.56	35915.7	-2782.52
R2	75.56	34375.4	-2796.94
R2	75.56	34528.9	-2862.41
R2	86.67	35581.8	-2893.41
R2	86.67	34879.3	-2758.11
R2	86.67	34404	-2828.13
R2	86.67	34374.3	-2898.78
R2	86.67	35416.8	-2718.14
R2	97.78	34637.8	-2905.35
R2	97.78	34060.3	-2795.26
R2	97.78	35549.6	-2893.84
R2	97.78	34590.3	-2906.53
R2	97.78	34544.4	-2913.48
R2	108.89	34546.4	-2939.96
R2	108.89	34419.8	-3005.1
R2	108.89	35511.5	-3008.51
R2	108.89	34156.1	-2996.43
R2	108.89	33987.8	-2950.44
R2	120	35439.6	-3134.21
R2	120	33148.1	-3156.44
R2	120	36255.9	-3284.39
R2	120	34168.5	-3177.08
R2	120	34056	-3070.07
R2	120	33622.7	-2921.03
R2	120	34432.4	-2988.97
R2	120	35976.6	-3046.26
R2	120	35518.2	-3064.73
R2	120	35336.3	-3149.42
R2	220	34081.6	-4239.25
R2	220	34631.1	-4304.52
R2	220	33823.4	-4476.99
R2	220	33788.2	-4215.48
R2	220	35629	-4379.39
R2	320	34099.9	-5432.13
R2	320	33304.2	-5653.19
R2	320	33713.4	-5508.25
R2	320	32547.5	-5419.65
R2	320	33141.8	-5764.49
R2	420	32747.2	-6849.58
R2	420	32602.9	-6795.2
R2	420	33332.6	-6743.43
R2	420	32061.8	-6393.63
R2	420	34854.6	-6653.85
R2	520	32139.6	-7867.83
R2	520	30284.8	-7799.91
R2	520	32274	-7636.96
R2	520	31734.6	-7426.46
R2	520	32898.7	-7875.75
R2	620	31481.4	-8319.32
R2	620	30814.4	-9042.22
R2	620	32111.6	-8838.7
R2	620	31079.4	-8869.06
R2	620	32449.4	-9039.07
R2	720	31200.6	-9422.86
R2	720	30461.6	-10110.6
R2	720	31957.5	-9456.92
R2	720	30224.8	-9440.07
R2	720	31590.4	-9714.25
R2	820	28226.5	-10339.4
R2	820	29239.3	-10350.6
R2	820	31427.9	-10938.8
R2	820	29089.3	-10407.3
R2	820	29804.2	-10782.5
R2	920	29774	-11328
R2	920	29164.2	-11544
R2	920	29086.4	-11569.6
R2	920	28211.4	-11097.5
R2	920	29833.6	-11489.2
R2	1020	27700.7	-12290.2
R2	1020	28264.5	-12339.1
R2	1020	28357.1	-12008.5
R2	1020	28374.8	-11591.4
R2	1020	28964.4	-12487
R2	1020	28971.3	-12622.3
R2	1020	28428.6	-12509.4
R2	1020	28050.5	-12230.5
R2	1020	28946.2	-12561.6
R2	1020	28964.6	-12834.7
R2	2020	20348	-17179.2
R2	2020	19761.2	-16997.4
R2	2020	19758.1	-16065.8
R2	2020	19967.2	-16326.6
R2	2020	20389.5	-17237.3
R2	3020	13227	-16352
R2	3020	13635.8	-16134.9
R2	3020	13431.8	-16707.7
R2	3020	13573.6	-17248.7
R2	3020	13351.4	-16318.3
R2	4020	9083.71	-14118.1
R2	4020	9181.48	-15472.1
R2	4020	9231.63	-14944.5
R2	4020	9304.6	-16049.1
R2	4020	9101.64	-15034.9
R2	5020	6418.14	-13483.6
R2	5020	6387.1	-12743.9
R2	5020	6622.33	-13046
R2	5020	6551.44	-13232.2
R2	5020	6479.99	-12962.8
R2	6020	4812.48	-11776.1
R2	6020	4956.06	-12213.6
R2	6020	4825.78	-11652
R2	6020	4910.75	-11323.5
R2	6020	4775.6	-12112.6
R2	7020	3618.75	-10418.3
R2	7020	3588.52	-10538
R2	7020	3707.45	-10498.8
R2	7020	3743.77	-10594.2
R2	7020	3635.03	-10561.1
R2	8020	2898.41	-9586.33
R2	8020	2941.08	-9338.57
R2	8020	2969.88	-9923.18
R2	8020	2923.13	-9422.57
R2	8020	2901.33	-9479.72
R2	9020	2372.62	-8337.65
R2	9020	2372.64	-8959.51
R2	9020	2358.69	-8474.86
R2	9020	2378.31	-8894.1
R2	9020	2312.73	-8459.77
R2	10020	1890.02	-8067.41
R2	10020	1903.84	-7408.28
R2	10020	1956.62	-7616.89
R2	10020	1931.97	-7644.08
R2	10020	1898.53	-8033.73
R2	10020	1982.72	-7788.36
R2	10020	1942.04	-7436.06
R2	10020	1952.46	-7824.03
R2	10020	1892.54	-7647.84
R2	10020	1956.25	-7940.57
R2	20020	515.65	-4246.34
R2	20020	499.91	-4138.41
R2	20020	489.35	-4074.13
R2	20020	488.83	-4061.12
R2	20020	496.02	-3987.88
R2	30020	227.33	-2742.84
R2	30020	222.6	-2931.48
R2	30020	227.18	-2713.75
R2	30020	218.24	-2704.14
R2	30020	231.33	-2710.91
R2	40020	132.35	-2055.74
R2	40020	125.32	-2113.79
R2	40020	130.03	-2139.04
R2	40020	128.2	-2055
R2	40020	127.13	-2107.51
R2	50020	81.77	-1697.48
R2	50020	81.37	-1677.93
R2	50020	81.38	-1619.08
R2	50020	78.86	-1676.14
R2	50020	83.32	-1602.48
R2	60020	57.92	-1442.84
R2	60020	56.36	-1423.4
R2	60020	56.32	-1432.91
R2	60020	55.94	-1371.9
R2	60020	57.22	-1404.29
R2	70020	42.02	-1164.74
R2	70020	41.35	-1183.94
R2	70020	41.9	-1156.36
R2	70020	41.95	-1221.54
R2	70020	41.55	-1138.84
R2	80020	32.3	-1028.38
R2	80020	31.42	-1004.91
R2	80020	32.36	-1020.19
R2	80020	31.88	-1070.15
R2	80020	32.11	-1056.69
R2	90020	26.98	-889.68
R2	90020	25.16	-972.59
R2	90020	24.69	-917.54
R2	90020	25.62	-911.09
R2	90020	26.62	-897.62
R2	100020	20.74	-847.81
R2	100020	20.63	-838.84
R2	100020	20.55	-832.05
R2	100020	19.79	-856.99
R2	100020	20.56	-814
IR1	20	33478.1	-5288.19
IR1	20	34938	-5254.28
IR1	20	35379.2	-5182.67
IR1	20	35876.3	-5353.21
IR1	20	34584.2	-4930.63
IR1	31.11	32809.4	-3831.53
IR1	31.11	34058.2	-3754.96
IR1	31.11	34228.9	-3772.22
IR1	31.11	34852.5	-3710.57
IR1	31.11	34799.9	-3879.63
IR1	42.22	32556.5	-3230.05
IR1	42.22	33772.5	-3076.56
IR1	42.22	33551.1	-3223.65
IR1	42.22	35003.8	-3157.98
IR1	42.22	34749.5	-3293.32
IR1	53.33	33307.4	-2886.01
IR1	53.33	33187.7	-2782.54
IR1	53.33	33452.3	-2800.3
IR1	53.33	33930	-2933.96
IR1	53.33	33786.1	-2832.31
IR1	64.44	32383.5	-2730.44
IR1	64.44	33345.2	-2660.35
IR1	64.44	34073.1	-2781.48
IR1	64.44	34790.9	-2852.81
IR1	64.44	34120.6	-2798.69
IR1	75.56	33101.5	-2602.65
IR1	75.56	32674.1	-2633.9
IR1	75.56	34055.7	-2830.77
IR1	75.56	33974.5	-2727.19
IR1	75.56	34113.8	-2770.95
IR1	86.67	32462.5	-2680.49
IR1	86.67	33169	-2730.93
IR1	86.67	34527.9	-2762.92
IR1	86.67	34277.2	-2718.29
IR1	86.67	33830.4	-2822.55
IR1	97.78	32935.1	-2657.97
IR1	97.78	32620.2	-2706.22
IR1	97.78	33383.6	-2720.51
IR1	97.78	33762.9	-2760.07
IR1	97.78	33792.5	-2828.6
IR1	108.89	32255	-2759.55
IR1	108.89	32659.6	-2776.85
IR1	108.89	34353.2	-2814.99
IR1	108.89	33428.5	-2907.21
IR1	108.89	33920.7	-2943.23
IR1	120	32970.7	-2918.43
IR1	120	33188.4	-2911.37
IR1	120	33687.2	-2921.19
IR1	120	33042.5	-2949.58
IR1	120	32881.3	-2981.31
IR1	120	34067.3	-2947.34
IR1	120	33143.7	-2840.35
IR1	120	33834.8	-2977.79
IR1	120	33587.5	-2976.38
IR1	120	32479.8	-2905.99
IR1	220	33716.7	-4083.13
IR1	220	32272.4	-3777.86
IR1	220	32534.8	-3940.16
IR1	220	32793.2	-3810.52
IR1	220	32762.9	-3823.29
IR1	320	33020.5	-5050.82
IR1	320	31946	-4795.32
IR1	320	31901.4	-4792.79
IR1	320	31855	-4838.44
IR1	320	32581.6	-4838.77
IR1	420	31575.7	-6274
IR1	420	31824.2	-5907.81
IR1	420	31600.7	-5830.5
IR1	420	32100.5	-5643.6
IR1	420	31493.9	-5958.31
IR1	520	30908.1	-7180.2
IR1	520	30841.5	-6638.87
IR1	520	30357.3	-6822.91
IR1	520	30727.7	-6656.61
IR1	520	30512.8	-6686.67
IR1	620	31106.3	-8010.9
IR1	620	29810	-7300.02
IR1	620	30793.9	-7446.45
IR1	620	30445.7	-7954.29
IR1	620	31207.4	-7716.24
IR1	720	29987.9	-8969.62
IR1	720	29230.4	-8423.56
IR1	720	30374	-8041.41
IR1	720	29598.3	-8273.35
IR1	720	29898.8	-8370.65
IR1	820	29923.5	-9636.43
IR1	820	28933.5	-9519.11
IR1	820	29208.2	-9111.62
IR1	820	29252.2	-9278.18
IR1	820	29698	-9213.34
IR1	920	29291.8	-10453.6
IR1	920	27855.4	-9593.28
IR1	920	28506.3	-10406.3
IR1	920	28677.4	-10059.6
IR1	920	28444.7	-10269.5
IR1	1020	28043.7	-11673.2
IR1	1020	27911.8	-10376
IR1	1020	27797.7	-10866
IR1	1020	28375.4	-11068.8
IR1	1020	27745.8	-11193.2
IR1	1020	27540.6	-10465.2
IR1	1020	28739.2	-11566.6
IR1	1020	27722.9	-11008.8
IR1	1020	28353.3	-11657.7
IR1	1020	27403.6	-9945.56
IR1	2020	21055.6	-15061.6
IR1	2020	20395.3	-15456
IR1	2020	20307.1	-15284.9
IR1	2020	20892.9	-15174.6
IR1	2020	20544	-14593.2
IR1	3020	14927.6	-16361.3
IR1	3020	14541.7	-16371.8
IR1	3020	14893.4	-15651.1
IR1	3020	14677.6	-15825.7
IR1	3020	14780	-14840.9
IR1	4020	10612.7	-15057.9
IR1	4020	10359	-15785.4
IR1	4020	10364.4	-15189.5
IR1	4020	10391.6	-14616.8
IR1	4020	10651.4	-14501.6
IR1	5020	7856.16	-13217.4
IR1	5020	7265.49	-13474.7
IR1	5020	7595.14	-13829.7
IR1	5020	7491.46	-13020.9
IR1	5020	7812.17	-13764.4
IR1	6020	5833.22	-12602.6
IR1	6020	5434.58	-11952.4
IR1	6020	5783.99	-11909.1
IR1	6020	5709.6	-12246.2
IR1	6020	5824.82	-12050.3
IR1	7020	4458.09	-11571.4
IR1	7020	4206.94	-10941.9
IR1	7020	4456.69	-10938.7
IR1	7020	4303.42	-11083.7
IR1	7020	4605.83	-11039.2
IR1	8020	3546.34	-10095.2
IR1	8020	3256.15	-9991.55
IR1	8020	3404.61	-10304.3
IR1	8020	3410.09	-9964.94
IR1	8020	3587.07	-10003.3
IR1	9020	2901.63	-9669.06
IR1	9020	2644.35	-9060.49
IR1	9020	2924.52	-9110.63
IR1	9020	2776.02	-9017.79
IR1	9020	2977.89	-9265.56
IR1	10020	2351.22	-8331.48
IR1	10020	2242.45	-8215.85
IR1	10020	2364.15	-8445.24
IR1	10020	2323.52	-8288.4
IR1	10020	2455.99	-8700.24
IR1	10020	2252.62	-7991.53
IR1	10020	2348.27	-8379.26
IR1	10020	2225.97	-7867.96
IR1	10020	2168.49	-7862.35
IR1	10020	2224.62	-8135.46
IR1	20020	577.64	-4124.38
IR1	20020	636.34	-4446.16
IR1	20020	573.78	-4349.55
IR1	20020	565.9	-4230.19
IR1	20020	583.48	-4426.05
IR1	30020	261.96	-2890.84
IR1	30020	278.8	-2925.4
IR1	30020	264.39	-2917.22
IR1	30020	257.29	-2893.26
IR1	30020	261.07	-2914.35
IR1	40020	147.61	-2141.88
IR1	40020	159.17	-2183.77
IR1	40020	144.53	-2250.77
IR1	40020	145.6	-2133.33
IR1	40020	145.23	-2166.19
IR1	50020	96.92	-1701.87
IR1	50020	101.57	-1772.97
IR1	50020	96.17	-1711.48
IR1	50020	92.86	-1769.61
IR1	50020	94.83	-1743.37
IR1	60020	68.11	-1476.87
IR1	60020	69.52	-1456.21
IR1	60020	65.39	-1477
IR1	60020	64.95	-1447.8
IR1	60020	63.69	-1450.88
IR1	70020	48.49	-1225.25
IR1	70020	52.31	-1280.62
IR1	70020	47.41	-1242.27
IR1	70020	48.45	-1234.81
IR1	70020	48.07	-1266.09
IR1	80020	38.21	-1082.09
IR1	80020	39.95	-1092.95
IR1	80020	36.02	-1060.51
IR1	80020	36.51	-1134.3
IR1	80020	37.5	-1102.02
IR1	90020	29.86	-997.17
IR1	90020	32.15	-963.55
IR1	90020	29.48	-979.35
IR1	90020	28.32	-976.42
IR1	90020	29.39	-952.98
IR1	100020	24.53	-893.65
IR1	100020	25.31	-844.84
IR1	100020	24.16	-868.49
IR1	100020	23.68	-866.32
IR1	100020	23.22	-896.65
IR2	20	35203.2	-4946.68
IR2	20	35687.4	-5307.53
IR2	20	35099.4	-5210.01
IR2	20	37074.9	-4967.22
IR2	20	36836.3	-5277.78
IR2	31.11	35024.9	-3884.62
IR2	31.11	33718.8	-3748.38
IR2	31.11	35175.8	-3828.77
IR2	31.11	35522.1	-3766.06
IR2	31.11	35728.4	-3683.01
IR2	42.22	34459.3	-3062.67
IR2	42.22	33518.1	-2980.63
IR2	42.22	34411.3	-3000.41
IR2	42.22	35241.2	-3335.5
IR2	42.22	34222.5	-3069.96
IR2	53.33	33919.2	-2889.77
IR2	53.33	32968.3	-2802.02
IR2	53.33	33181.2	-2973.49
IR2	53.33	34248.8	-2751.17
IR2	53.33	34342.5	-2940.46
IR2	64.44	34652.5	-2682.56
IR2	64.44	33945.6	-2729.44
IR2	64.44	34858.7	-2734.93
IR2	64.44	34623	-2849.41
IR2	64.44	34061.3	-2743
IR2	75.56	34916.1	-2715.66
IR2	75.56	32967.1	-2701.55
IR2	75.56	33821.8	-2679.61
IR2	75.56	35225.9	-2771.38
IR2	75.56	33774.8	-2722.45
IR2	86.67	34484.6	-2663.58
IR2	86.67	33830.4	-2702.12
IR2	86.67	32785.1	-2685.53
IR2	86.67	35319.5	-2787.7
IR2	86.67	33444.7	-2696.12
IR2	97.78	34351.1	-2741.14
IR2	97.78	34863.2	-2795.92
IR2	97.78	34114	-2703.3
IR2	97.78	35560.5	-2772.43
IR2	97.78	34218.9	-2647.88
IR2	108.89	35594.3	-2903.02
IR2	108.89	33879.1	-2774.71
IR2	108.89	35171.4	-2907.69
IR2	108.89	34920.7	-3014.3
IR2	108.89	32652.1	-2906.52
IR2	120	34553.9	-2996.84
IR2	120	33851.9	-2992.64
IR2	120	33573.2	-2940.99
IR2	120	35131.4	-3083.4
IR2	120	34213.6	-2916.7
IR2	120	34418.3	-3120.85
IR2	120	34465	-3093.21
IR2	120	34419.4	-3033.24
IR2	120	34098.6	-2935.67
IR2	120	33101.8	-2911.95
IR2	220	34142.2	-4160.56
IR2	220	34410.9	-4337.74
IR2	220	33188.4	-4205.46
IR2	220	33823.4	-4034.42
IR2	220	32177.5	-3916.06
IR2	320	33446.3	-5481.09
IR2	320	33799.3	-5538.43
IR2	320	33358.5	-5344.81
IR2	320	33955.1	-5028.54
IR2	320	32511.9	-5039.03
IR2	420	31990.3	-6692.6
IR2	420	32783.8	-6831.14
IR2	420	32814.1	-6164.26
IR2	420	32229.9	-6186.79
IR2	420	31028.1	-5935.89
IR2	520	32861.9	-7518.71
IR2	520	32217.3	-7518.21
IR2	520	32162.2	-7144.44
IR2	520	31448.7	-6937.07
IR2	520	31572.6	-7051.79
IR2	620	31287.2	-8784.39
IR2	620	31195.9	-8904.99
IR2	620	31727.2	-8188.28
IR2	620	31293.4	-7920.61
IR2	620	29857	-7841.26
IR2	720	30325.2	-9619.34
IR2	720	30360.4	-9691.4
IR2	720	30375.6	-8926.64
IR2	720	30543.7	-9180.97
IR2	720	29912.3	-8760.67
IR2	820	29827.8	-10401.9
IR2	820	30247.4	-10366
IR2	820	31357.7	-10202.8
IR2	820	29934.5	-10255.8
IR2	820	29271.2	-9552.16
IR2	920	28793.2	-11179
IR2	920	28926.1	-11321.1
IR2	920	28552.8	-10902.4
IR2	920	28956.7	-11027.6
IR2	920	28454.3	-10522.8
IR2	1020	29103.7	-12277.7
IR2	1020	27595.6	-11956.8
IR2	1020	28412.6	-11910.7
IR2	1020	27179.4	-11309.1
IR2	1020	28155.7	-11230.6
IR2	1020	27856.2	-11475.2
IR2	1020	27693.5	-11665.3
IR2	1020	28361.9	-11527.5
IR2	1020	28743.7	-12169.6
IR2	1020	27904.7	-11910.3
IR2	2020	20083.4	-16229.1
IR2	2020	19909.1	-15300.3
IR2	2020	20219.1	-16018.5
IR2	2020	19886.2	-17038.5
IR2	2020	20366.2	-16100.8
IR2	3020	13801.5	-15814.5
IR2	3020	13707.9	-15589.7
IR2	3020	13997.7	-16760.8
IR2	3020	13432	-17636.1
IR2	3020	13520.5	-15685.3
IR2	4020	9442.28	-15179.9
IR2	4020	9623.5	-14767.4
IR2	4020	9928.88	-14989.2
IR2	4020	9527.72	-15816
IR2	4020	9513.86	-15253.2
IR2	5020	6883.46	-13610.3
IR2	5020	6944.28	-13865.8
IR2	5020	7343.46	-13832.3
IR2	5020	6572.68	-13434.3
IR2	5020	6847.87	-12874.7
IR2	6020	5088.86	-11615.8
IR2	6020	5131.68	-11810.5
IR2	6020	5267.09	-11746.5
IR2	6020	4809.19	-11969.1
IR2	6020	4968.12	-12273.5
IR2	7020	3971.63	-11054.1
IR2	7020	3919	-10207.8
IR2	7020	4182.06	-11159.7
IR2	7020	3783.65	-11098.5
IR2	7020	3876.1	-10722.6
IR2	8020	3065.8	-9599.17
IR2	8020	3093.21	-9283.93
IR2	8020	3274.6	-9805.82
IR2	8020	2962.93	-9580.13
IR2	8020	3077.97	-9626.62
IR2	9020	2526.13	-9127.18
IR2	9020	2482.45	-8265.83
IR2	9020	2568.99	-9566.9
IR2	9020	2422.1	-8592.43
IR2	9020	2518.25	-8655.02
IR2	10020	2082.79	-7966.58
IR2	10020	2049.91	-7787.83
IR2	10020	2102.71	-8099.08
IR2	10020	1975.56	-7358.69
IR2	10020	2041.17	-7885
IR2	10020	2128.07	-8235.88
IR2	10020	2061.5	-7832.94
IR2	10020	2039.97	-7928.86
IR2	10020	2146.52	-7848.63
IR2	10020	2135.88	-8041.92
IR2	20020	566.96	-4321.5
IR2	20020	520.77	-4210.15
IR2	20020	532	-4226.09
IR2	20020	571.41	-4241.35
IR2	20020	546.72	-4232.47
IR2	30020	251.07	-2867.84
IR2	30020	241.06	-2855.44
IR2	30020	241.86	-2798.55
IR2	30020	249.23	-2839.29
IR2	30020	248.87	-2776.46
IR2	40020	142.23	-2147.32
IR2	40020	137.68	-2127.59
IR2	40020	138.93	-2117.7
IR2	40020	142.05	-2062.95
IR2	40020	140.91	-2151.7
IR2	50020	89.98	-1684.09
IR2	50020	87.8	-1677.68
IR2	50020	88.01	-1613.98
IR2	50020	92.94	-1684.27
IR2	50020	90.05	-1712.29
IR2	60020	62.26	-1338.07
IR2	60020	60.83	-1413.92
IR2	60020	60.94	-1397.83
IR2	60020	64.01	-1413.15
IR2	60020	60.6	-1442.06
IR2	70020	46.75	-1249.68
IR2	70020	45.4	-1217.23
IR2	70020	44.54	-1247.4
IR2	70020	46.21	-1181.12
IR2	70020	46.25	-1220.08
IR2	80020	36.03	-1071.8
IR2	80020	33.9	-1045.3
IR2	80020	34.43	-1074.99
IR2	80020	36.08	-1060.27
IR2	80020	34.92	-1081.99
IR2	90020	28.18	-1004.37
IR2	90020	27.24	-955.06
IR2	90020	27.02	-894.45
IR2	90020	28.05	-919.89
IR2	90020	27.58	-1013.69
IR2	100020	22.97	-864.14
IR2	100020	21.53	-822.66
IR2	100020	22.3	-863.17
IR2	100020	23.2	-859.07
IR2	100020	22.28	-881.63
Ctr	20	36896.8	-5024.91
Ctr	20	36333.7	-4987.1
Ctr	20	36374	-5117.59
Ctr	20	36244.2	-4847.71
Ctr	20	36380.9	-4591.3
Ctr	31.11	36345.2	-3457.65
Ctr	31.11	35402.9	-3522.81
Ctr	31.11	35670	-3564.94
Ctr	31.11	35403.4	-3631.69
Ctr	31.11	34971.4	-3555.52
Ctr	42.22	35047.5	-3078.92
Ctr	42.22	34857.9	-2972.69
Ctr	42.22	35044.4	-3193.38
Ctr	42.22	36698.4	-3108.64
Ctr	42.22	36430.8	-3294.44
Ctr	53.33	35755.6	-2895.33
Ctr	53.33	35041.9	-2629.1
Ctr	53.33	35659.8	-2788.54
Ctr	53.33	36084.3	-2791.47
Ctr	53.33	35288.9	-2834.42
Ctr	64.44	36857.8	-2695.03
Ctr	64.44	34640.4	-2665.2
Ctr	64.44	34805.8	-2590.08
Ctr	64.44	35457.5	-2712.4
Ctr	64.44	35342.8	-2759.49
Ctr	75.56	37553.2	-2871.69
Ctr	75.56	35292.8	-2654.11
Ctr	75.56	33557.1	-2715.54
Ctr	75.56	33699.9	-2702.47
Ctr	75.56	36311.6	-2764.62
Ctr	86.67	36365.2	-2906.65
Ctr	86.67	35113.2	-2707.86
Ctr	86.67	34779.8	-2702.25
Ctr	86.67	36047.2	-2839.51
Ctr	86.67	34927.1	-2767.97
Ctr	97.78	35540.1	-2864.86
Ctr	97.78	34765.6	-2876.55
Ctr	97.78	34643.6	-2847.65
Ctr	97.78	36057.9	-2957.56
Ctr	97.78	35274.8	-2862.95
Ctr	108.89	35790.8	-3008.27
Ctr	108.89	34822.8	-2988.73
Ctr	108.89	34915.4	-2922.17
Ctr	108.89	36010.2	-2892.37
Ctr	108.89	36099.7	-2981.16
Ctr	120	35906.6	-3214.67
Ctr	120	34806.5	-2972.49
Ctr	120	35237.2	-3064.54
Ctr	120	35036.5	-3153.17
Ctr	120	34602.3	-3070.7
Ctr	120	35293.2	-3052.65
Ctr	120	35514.6	-3123.91
Ctr	120	36440.3	-3139.59
Ctr	120	33934.6	-3126.97
Ctr	120	34352.5	-3205.74
Ctr	220	34211.2	-4450.46
Ctr	220	34678.3	-4482.17
Ctr	220	33827.7	-4467.83
Ctr	220	33199.7	-4376.18
Ctr	220	35329.5	-4221.49
Ctr	320	34664.7	-5568.42
Ctr	320	35100.9	-5592.97
Ctr	320	33896.7	-5648.03
Ctr	320	34169.3	-5713.74
Ctr	320	35026.7	-5915.02
Ctr	420	33004.6	-6993.43
Ctr	420	33873.5	-7111.37
Ctr	420	31829.5	-6871.4
Ctr	420	33296.2	-6715.79
Ctr	420	33019.8	-7042.84
Ctr	520	32844.5	-7916.7
Ctr	520	33382.2	-8171.47
Ctr	520	31933.1	-7919.91
Ctr	520	33502.7	-8015.26
Ctr	520	32712.9	-8199.71
Ctr	620	32362.2	-9038.74
Ctr	620	32131.5	-9395.28
Ctr	620	31060.9	-9104.09
Ctr	620	32185.5	-8594.68
Ctr	620	31863.6	-9273.36
Ctr	720	31029.2	-9925.91
Ctr	720	31035.7	-10213.8
Ctr	720	30751.1	-9821.15
Ctr	720	29960.1	-9950.78
Ctr	720	30750	-10169.1
Ctr	820	31486.5	-11143.9
Ctr	820	30597	-11133
Ctr	820	29715.8	-10888.9
Ctr	820	29766.1	-11505.4
Ctr	820	30708.5	-10635.8
Ctr	920	29828.8	-12264
Ctr	920	30375.2	-12316.6
Ctr	920	28278.5	-11623
Ctr	920	28794.4	-11509.7
Ctr	920	30565.2	-12248.5
Ctr	1020	29128.9	-12048.5
Ctr	1020	28593.9	-13096.1
Ctr	1020	28536.2	-12140.6
Ctr	1020	28723.6	-12713.1
Ctr	1020	28525.6	-12723.7
Ctr	1020	28639.7	-13028.7
Ctr	1020	28646.2	-12295.2
Ctr	1020	29096.1	-12274.8
Ctr	1020	28944	-12134.4
Ctr	1020	27823.6	-12555.9
Ctr	2020	20168.8	-16950.3
Ctr	2020	19596.9	-17115.9
Ctr	2020	19777.7	-17768.8
Ctr	2020	19567.6	-15935.9
Ctr	2020	19972.2	-16506.5
Ctr	3020	12702.5	-15966.9
Ctr	3020	13178.1	-16172.3
Ctr	3020	13475.7	-16863.8
Ctr	3020	13176.8	-16953.9
Ctr	3020	13389.8	-17053.5
Ctr	4020	8886.28	-14586.8
Ctr	4020	8849.76	-14714.5
Ctr	4020	8936.19	-15176.6
Ctr	4020	8813.78	-14219.9
Ctr	4020	8950.32	-15333.9
Ctr	5020	6336.6	-12968.4
Ctr	5020	6318.97	-12956.2
Ctr	5020	6347.98	-13344.1
Ctr	5020	6334.16	-13007.4
Ctr	5020	6428.94	-13297.1
Ctr	6020	4680.24	-11879.2
Ctr	6020	4564.29	-11438.4
Ctr	6020	4728.28	-11669.8
Ctr	6020	4796.42	-11576.5
Ctr	6020	4752.98	-11745.1
Ctr	7020	3520.35	-10639.2
Ctr	7020	3414.11	-10347.7
Ctr	7020	3611.56	-10434.6
Ctr	7020	3629.6	-10595.6
Ctr	7020	3697.06	-10378.7
Ctr	8020	2818.94	-9506.15
Ctr	8020	2721.07	-9323.45
Ctr	8020	2844.21	-9116.33
Ctr	8020	2867.25	-9025.05
Ctr	8020	2745.02	-9515.24
Ctr	9020	2263.79	-9017.59
Ctr	9020	2228.09	-8486.89
Ctr	9020	2224.81	-8480.76
Ctr	9020	2298.49	-8704.23
Ctr	9020	2333.5	-8912.18
Ctr	10020	1829.21	-7425.78
Ctr	10020	1846	-7467.07
Ctr	10020	1839.22	-7889.14
Ctr	10020	1849.33	-7706.97
Ctr	10020	1865.97	-7875.86
Ctr	10020	1883.42	-7760.36
Ctr	10020	1884.53	-7853.65
Ctr	10020	1829.19	-7902.7
Ctr	10020	1874.93	-7787.31
Ctr	10020	1909.36	-7902.95
Ctr	20020	489.13	-4175.8
Ctr	20020	470.48	-3980.95
Ctr	20020	488.53	-4010.25
Ctr	20020	466.75	-4129.03
Ctr	20020	490.5	-4035.89
Ctr	30020	216.64	-2621.73
Ctr	30020	209.99	-2717.24
Ctr	30020	218.17	-2595.46
Ctr	30020	214.59	-2605.14
Ctr	30020	221.57	-2668.57
Ctr	40020	122.73	-2038.61
Ctr	40020	121.14	-2075.53
Ctr	40020	120.15	-2157.75
Ctr	40020	120.08	-1997.63
Ctr	40020	127.8	-2121.02
Ctr	50020	79.02	-1669.75
Ctr	50020	79.18	-1572.15
Ctr	50020	78.89	-1595.64
Ctr	50020	78.34	-1625.16
Ctr	50020	82.07	-1608.87
Ctr	60020	54.63	-1395.75
Ctr	60020	55.96	-1350.47
Ctr	60020	53.46	-1359.58
Ctr	60020	54.75	-1375.67
Ctr	60020	56.02	-1384.1
Ctr	70020	40.31	-1134.51
Ctr	70020	39.87	-1165.37
Ctr	70020	40.03	-1228.74
Ctr	70020	40.48	-1158.48
Ctr	70020	41.25	-1160.55
Ctr	80020	30.87	-1020.06
Ctr	80020	30.83	-997.72
Ctr	80020	30.58	-1048.08
Ctr	80020	29.43	-1032.26
Ctr	80020	31.71	-1024.18
Ctr	90020	24.56	-891.86
Ctr	90020	24.07	-889.42
Ctr	90020	24.46	-902.4
Ctr	90020	23.5	-939.85
Ctr	90020	24.95	-940.14
Ctr	100020	19.73	-832.53
Ctr	100020	20.01	-789.93
Ctr	100020	19.17	-829.78
Ctr	100020	19.36	-818.76
Ctr	100020	20.41	-795.93
I1	20	34802	-5254.43
I1	20	33113	-5325.25
I1	20	34147.4	-5327.54
I1	20	33325.6	-5203.56
I1	20	32000.2	-5281.94
I1	31.11	33304.7	-3882.92
I1	31.11	33600.5	-3788.13
I1	31.11	31841.9	-3817.83
I1	31.11	30945.7	-3689.12
I1	31.11	32839.9	-3800.12
I1	42.22	34019.9	-3108.65
I1	42.22	32848.6	-3073.27
I1	42.22	32802.8	-3139.02
I1	42.22	32698.6	-3065.85
I1	42.22	33428	-3104.29
I1	53.33	33096.6	-2945.79
I1	53.33	32656.7	-2762.95
I1	53.33	31640.7	-2718.95
I1	53.33	32114.5	-2786.63
I1	53.33	32326.5	-2753.03
I1	64.44	33460.9	-2808.03
I1	64.44	31953.5	-2705.75
I1	64.44	32262.8	-2590.72
I1	64.44	32663.9	-2837.61
I1	64.44	32652	-2630.77
I1	75.56	32347	-2647.58
I1	75.56	31581.1	-2702.03
I1	75.56	31061.8	-2590.16
I1	75.56	31103.2	-2610.23
I1	75.56	31539.2	-2602.93
I1	86.67	33303.3	-2697.92
I1	86.67	31645.1	-2597
I1	86.67	32001.8	-2643.27
I1	86.67	31293.7	-2578.36
I1	86.67	31856.4	-2615.49
I1	97.78	32654.2	-2703.59
I1	97.78	32208.8	-2613.03
I1	97.78	32021.4	-2684.54
I1	97.78	32246.4	-2615.75
I1	97.78	32917.8	-2654.6
I1	108.89	33330.3	-2693.3
I1	108.89	32453.1	-2708.16
I1	108.89	31782.5	-2674.29
I1	108.89	32232	-2710.24
I1	108.89	33331.4	-2746.81
I1	120	32337.6	-2816.81
I1	120	32243.1	-2773.12
I1	120	31585.8	-2814.39
I1	120	31749.3	-2796.51
I1	120	32267.5	-2876.36
I1	120	32172.2	-2892.99
I1	120	31310.6	-2750.73
I1	120	31412.5	-2856.63
I1	120	32473.2	-2783.92
I1	120	32282.8	-2767.75
I1	220	32839	-3925.28
I1	220	31778	-3620.06
I1	220	31177.8	-3811.14
I1	220	31710.4	-3815.34
I1	220	31166.2	-3701.63
I1	320	31608.3	-4839.59
I1	320	30512.6	-4475.83
I1	320	30368	-4810.75
I1	320	31436.3	-4523.05
I1	320	29961	-4535.72
I1	420	30797.6	-5740.06
I1	420	29390.5	-5406.49
I1	420	29909.7	-5626.82
I1	420	31535.6	-5489.25
I1	420	30634.5	-5231.17
I1	520	30365.9	-6427.07
I1	520	28671.7	-6213.21
I1	520	29117.2	-6423.33
I1	520	29366.4	-6317.56
I1	520	29601	-6162.64
I1	620	29817	-7059.61
I1	620	28342.4	-6739.57
I1	620	28841.9	-7345.35
I1	620	29189.9	-7165.98
I1	620	29566.8	-6802.26
I1	720	29212.3	-7757.8
I1	720	28170.3	-7934.57
I1	720	27810.3	-7854.87
I1	720	29047.3	-7732.48
I1	720	28419.7	-7876.71
I1	820	28631	-9020.49
I1	820	27903.7	-8102.8
I1	820	27878.2	-8606.86
I1	820	29239.6	-8649.2
I1	820	28154.6	-8044.9
I1	920	29242.4	-9761.08
I1	920	27145.1	-9023.2
I1	920	26734.9	-9693.94
I1	920	28665.1	-9257.47
I1	920	27156.9	-9153.2
I1	1020	27759	-10023.5
I1	1020	25988.5	-9713.5
I1	1020	28053.3	-10438.3
I1	1020	27834.8	-10506
I1	1020	27311.6	-9566.46
I1	1020	27599.8	-9934.37
I1	1020	27377.8	-9674.64
I1	1020	26835.8	-9925.1
I1	1020	26682.4	-9412.18
I1	1020	27340.8	-9745.01
I1	2020	20174.5	-15064.4
I1	2020	20842.5	-13967.3
I1	2020	20233.7	-14196.9
I1	2020	20911.9	-13649.9
I1	2020	20513.1	-14590.2
I1	3020	13826.2	-16022.9
I1	3020	14889.4	-15674.6
I1	3020	14263.3	-15117
I1	3020	14741.3	-15028.3
I1	3020	14893.4	-15158.7
I1	4020	9971.39	-14308.6
I1	4020	10867	-14905.3
I1	4020	9972.44	-14808.7
I1	4020	10694.1	-14789
I1	4020	10856.5	-14835.1
I1	5020	7393.79	-12821.3
I1	5020	7983.16	-14103.3
I1	5020	7273.51	-13454.1
I1	5020	7950.59	-13375.8
I1	5020	7977.91	-13603.3
I1	6020	5534.42	-11696.7
I1	6020	6201.84	-12040.6
I1	6020	5605.55	-12453.5
I1	6020	5965.38	-12110.7
I1	6020	5983.86	-12139.5
I1	7020	4256.65	-10704.6
I1	7020	4696.37	-10171.1
I1	7020	4260.54	-10541.2
I1	7020	4658.69	-10548.5
I1	7020	4602.9	-11041.3
I1	8020	3421.89	-9690.8
I1	8020	3807.95	-10009.9
I1	8020	3400.05	-9946.87
I1	8020	3655.38	-10400.7
I1	8020	3698.22	-9827.7
I1	9020	2721.25	-8652.32
I1	9020	3116.14	-9319.47
I1	9020	2793.05	-8384.62
I1	9020	2969.18	-8679.28
I1	9020	2883.09	-9113.92
I1	10020	2263.47	-7808.67
I1	10020	2486.07	-8328.77
I1	10020	2296.94	-7395.15
I1	10020	2446.5	-8127.59
I1	10020	2464.98	-8773.48
I1	10020	2379.7	-8108.12
I1	10020	2580.74	-8349.53
I1	10020	2408.64	-8438.31
I1	10020	2320.91	-8214.22
I1	10020	2273.64	-7946.7
I1	20020	641.1	-4293.03
I1	20020	683.76	-4377.24
I1	20020	651.51	-4478.99
I1	20020	622.74	-4178.6
I1	20020	600.93	-4339.57
I1	30020	289.28	-2907.19
I1	30020	303.57	-2802
I1	30020	287.7	-3039.79
I1	30020	276.04	-2843.45
I1	30020	279.82	-2912.24
I1	40020	166.29	-2226.03
I1	40020	175.92	-2298.08
I1	40020	162.42	-2166.79
I1	40020	156.03	-2108.32
I1	40020	150.88	-2165.04
I1	50020	103.02	-1798.5
I1	50020	110.66	-1864.83
I1	50020	104.35	-1847.81
I1	50020	99.43	-1726.12
I1	50020	100.77	-1713.73
I1	60020	72.23	-1464.18
I1	60020	78.58	-1545.76
I1	60020	74.29	-1580.25
I1	60020	70.2	-1456.28
I1	60020	66.68	-1468
I1	70020	53.61	-1275.64
I1	70020	56.41	-1331.05
I1	70020	54.87	-1287.19
I1	70020	51.26	-1170.92
I1	70020	49.86	-1240.39
I1	80020	41.24	-1085.6
I1	80020	44.33	-1152.08
I1	80020	41.98	-1091.81
I1	80020	38.57	-1093.91
I1	80020	38.38	-1090.24
I1	90020	32.82	-980.13
I1	90020	34.25	-1004.04
I1	90020	33.7	-1001.94
I1	90020	30.69	-954.84
I1	90020	30.56	-967.18
I1	100020	26.14	-916.77
I1	100020	27.96	-933.93
I1	100020	26.27	-884.33
I1	100020	25.17	-856.12
I1	100020	24.66	-840.15
I2	20	33133.7	-5233.01
I2	20	34400.3	-5170.22
I2	20	33496.2	-5043.97
I2	20	34937.5	-4975.29
I2	20	34689.9	-5182.2
I2	31.11	33683.6	-3583.3
I2	31.11	33534.4	-3788.86
I2	31.11	31825.4	-3647.2
I2	31.11	33326.3	-3706.57
I2	31.11	33357.6	-3518.53
I2	42.22	32901.1	-3168.14
I2	42.22	33631.6	-3122.04
I2	42.22	32172.4	-3055.24
I2	42.22	33583.3	-3167.92
I2	42.22	32782.4	-3000.72
I2	53.33	32235.8	-2714.69
I2	53.33	32343.4	-2685.58
I2	53.33	32145.3	-2793.5
I2	53.33	33878.3	-2867.53
I2	53.33	33319.7	-2743.78
I2	64.44	33032.1	-2691.98
I2	64.44	32795.5	-2720
I2	64.44	32671	-2644.99
I2	64.44	33735.9	-2744.66
I2	64.44	32824.5	-2707.06
I2	75.56	33310.4	-2578.52
I2	75.56	33687.9	-2662.9
I2	75.56	32466.5	-2572.46
I2	75.56	33558.8	-2589.56
I2	75.56	32428.9	-2658.98
I2	86.67	32779.6	-2615.56
I2	86.67	33684.6	-2675.54
I2	86.67	32481.8	-2577.69
I2	86.67	33083.3	-2733.57
I2	86.67	33087.7	-2638.27
I2	97.78	32841.8	-2702.8
I2	97.78	33543.2	-2689.06
I2	97.78	32690.3	-2650.18
I2	97.78	33259.3	-2779.77
I2	97.78	32423.8	-2595.8
I2	108.89	32425.7	-2696.95
I2	108.89	33290.1	-2772.63
I2	108.89	31782.4	-2697.57
I2	108.89	33498.9	-2844.81
I2	108.89	32637.1	-2805.63
I2	120	33119.5	-2800.27
I2	120	32488.8	-2928.81
I2	120	31922.6	-2824.25
I2	120	33710	-2939.82
I2	120	32036.2	-2838.08
I2	120	32488.5	-2845.17
I2	120	31966.4	-2771.54
I2	120	32530	-2825.48
I2	120	31600.5	-2656.93
I2	120	32597.7	-2977.64
I2	220	32084.1	-3818.14
I2	220	31080.4	-3780.04
I2	220	30990.2	-3738.21
I2	220	31195.5	-3772.1
I2	220	32715.8	-4124.64
I2	320	31138.8	-4714.6
I2	320	30612.6	-4703.53
I2	320	30335.7	-4645.77
I2	320	30569.4	-4654.39
I2	320	32488.8	-4992.76
I2	420	30598.3	-5528.09
I2	420	30241.2	-5523.6
I2	420	30107.6	-5474.27
I2	420	29558.4	-5610.58
I2	420	31487.5	-5785.44
I2	520	30673.7	-6362.96
I2	520	28857.4	-6389.49
I2	520	28908.2	-6416.74
I2	520	29439.7	-6198.39
I2	520	30631.8	-6932.02
I2	620	29329.6	-7168.41
I2	620	27481.7	-7259.93
I2	620	28976.1	-7050.15
I2	620	29970.5	-6867.35
I2	620	30865.3	-7690.44
I2	720	28368.2	-7989.49
I2	720	28225.9	-8062.19
I2	720	28300	-8275.43
I2	720	28211.9	-7772.33
I2	720	29934.2	-8836.44
I2	820	28567	-8918.96
I2	820	27947.6	-8592.72
I2	820	27865.7	-8814.92
I2	820	26996.4	-8418.56
I2	820	28951	-9428.5
I2	920	28518.5	-9611.6
I2	920	27403.5	-9588.38
I2	920	26725.7	-9526.7
I2	920	27286.2	-9107.32
I2	920	27856	-9505.05
I2	1020	27263.2	-9845.33
I2	1020	27077	-9814.03
I2	1020	26961.1	-10340.5
I2	1020	26582	-9837.08
I2	1020	27978.2	-10731.5
I2	1020	27819.2	-10522.3
I2	1020	26732.6	-9932.69
I2	1020	27321.3	-10248.9
I2	1020	27490.7	-10395.9
I2	1020	26853	-9950.4
I2	2020	19889.7	-14995.5
I2	2020	19201.9	-14742
I2	2020	20611.8	-14957.2
I2	2020	20207.5	-15106.2
I2	2020	19873.5	-14187.3
I2	3020	14213.1	-15667.8
I2	3020	14184.3	-15271.4
I2	3020	15163.3	-15545.5
I2	3020	14415.8	-15033.2
I2	3020	15066.9	-15318
I2	4020	10087.2	-14014.3
I2	4020	10156.9	-14528.3
I2	4020	10744.3	-15559.3
I2	4020	10649.1	-14691
I2	4020	10228.3	-14141.8
I2	5020	7337.29	-12868.4
I2	5020	7132.58	-13134.6
I2	5020	7750.46	-14310.6
I2	5020	7433.34	-13173.5
I2	5020	7551.8	-13369.7
I2	6020	5648.92	-12292
I2	6020	5495.73	-11271.6
I2	6020	5547.17	-12626.7
I2	6020	5565.11	-12210
I2	6020	5819.65	-12217.9
I2	7020	4312.17	-10851.7
I2	7020	4157.26	-11028.3
I2	7020	4626.33	-11071.8
I2	7020	4294.64	-11241.6
I2	7020	4225.8	-10705
I2	8020	3402.55	-9813.29
I2	8020	3332.54	-9448.07
I2	8020	3490.08	-10301.6
I2	8020	3317.27	-9456.14
I2	8020	3444.14	-9471.56
I2	9020	2735.64	-8813.66
I2	9020	2680.9	-8731
I2	9020	2960.02	-9070.92
I2	9020	2874.98	-8942.1
I2	9020	2763.62	-9070.17
I2	10020	2286.81	-8192.62
I2	10020	2251.87	-7995.02
I2	10020	2330.44	-8228.18
I2	10020	2363.16	-7951.89
I2	10020	2320.94	-8219.91
I2	10020	2334.36	-8145.57
I2	10020	2223.03	-8035.36
I2	10020	2385.35	-8321.2
I2	10020	2259.82	-8263.84
I2	10020	2349.59	-7935.51
I2	20020	604.95	-4418.19
I2	20020	586.33	-4213.55
I2	20020	624.39	-4484.44
I2	20020	605.42	-4326.65
I2	20020	630.87	-4344.16
I2	30020	269.51	-2936.56
I2	30020	267.64	-2791.85
I2	30020	280.14	-2944.36
I2	30020	271.26	-2972.98
I2	30020	285.27	-2888.16
I2	40020	156.62	-2217.25
I2	40020	151.82	-2175.47
I2	40020	160.32	-2161.43
I2	40020	152.47	-2155.38
I2	40020	158.53	-2178.52
I2	50020	101.59	-1789.92
I2	50020	98.09	-1752.85
I2	50020	102.07	-1820.58
I2	50020	105.18	-1764.27
I2	50020	105.97	-1779.44
I2	60020	69.4	-1518.19
I2	60020	68.43	-1449.71
I2	60020	71.71	-1510.26
I2	60020	69.19	-1476.35
I2	60020	72.4	-1417.49
I2	70020	50.83	-1270.75
I2	70020	49.65	-1252.15
I2	70020	52.22	-1287.55
I2	70020	50.28	-1256.46
I2	70020	54.39	-1237.44
I2	80020	39.19	-1111.59
I2	80020	37.24	-1063.15
I2	80020	39.46	-1131.74
I2	80020	37.9	-1097.3
I2	80020	41.17	-1104.52
I2	90020	31.61	-980.43
I2	90020	29.52	-985.42
I2	90020	31.38	-1000.93
I2	90020	30.35	-982.93
I2	90020	31.97	-946.09
I2	100020	24.55	-882.62
I2	100020	24.38	-866.64
I2	100020	25.73	-879.82
I2	100020	25.01	-870.49
I2	100020	25.32	-891.82
R1	20	35331.2	-5157.6
R1	20	35785.9	-5082.58
R1	20	35492.9	-5323.21
R1	20	36821.2	-5029.5
R1	20	35434.1	-4972.65
R1	31.11	34485.6	-3750.54
R1	31.11	33741.6	-3816.8
R1	31.11	36243.1	-3825.11
R1	31.11	35287.5	-3865.44
R1	31.11	35690.5	-3789.95
R1	42.22	35116	-3306.76
R1	42.22	33933	-3171.21
R1	42.22	35457.9	-3198.89
R1	42.22	35138.6	-3196.04
R1	42.22	33840.5	-3222.72
R1	53.33	35326.6	-2971.83
R1	53.33	32341.3	-3002.93
R1	53.33	34919.9	-2843.15
R1	53.33	35404.7	-2975.2
R1	53.33	33017.4	-2991.2
R1	64.44	34555.6	-2848.81
R1	64.44	34064.4	-2710.6
R1	64.44	35168	-2691.69
R1	64.44	35172.3	-2719.08
R1	64.44	35312.3	-2852.04
R1	75.56	35463.8	-2880.82
R1	75.56	34157.5	-2724.47
R1	75.56	34856.2	-2778.94
R1	75.56	33587.8	-2778.31
R1	75.56	35609	-2821.01
R1	86.67	33930.2	-2802.64
R1	86.67	33992.6	-2681.12
R1	86.67	34316.6	-2786.86
R1	86.67	35459.1	-2813.07
R1	86.67	34523.9	-2829.79
R1	97.78	34291.8	-2884.92
R1	97.78	33815.6	-2755.34
R1	97.78	35963.6	-2836.88
R1	97.78	35006.4	-2875.71
R1	97.78	35068.3	-2923.94
R1	108.89	34619.2	-2821.95
R1	108.89	32776.1	-2862.68
R1	108.89	34592.7	-2964.99
R1	108.89	33011.7	-3014.25
R1	108.89	35518	-2813.26
R1	120	34232.5	-3076.81
R1	120	33246.4	-2896.63
R1	120	33832.7	-3112.76
R1	120	34488.2	-3040.48
R1	120	35140.7	-3016.95
R1	120	33929.5	-3075.81
R1	120	32608	-2911.28
R1	120	34810.9	-2942.78
R1	120	34370.1	-3019.73
R1	120	33308	-2999.61
R1	220	33587.2	-4151.69
R1	220	33568.5	-4045.61
R1	220	33490.7	-4094.54
R1	220	34596.7	-4096.29
R1	220	33961.6	-4208.09
R1	320	32492.2	-5294.2
R1	320	31910	-5036.2
R1	320	32463.4	-5185.26
R1	320	33457.1	-5274.26
R1	320	32232.8	-5269.6
R1	420	31483.9	-6294.41
R1	420	31921	-6166.45
R1	420	33067.5	-6223.57
R1	420	33694.5	-6226.5
R1	420	32142.4	-6356.33
R1	520	30254.7	-7002.45
R1	520	32366.6	-7302.9
R1	520	30249.3	-7328.02
R1	520	31341.2	-7411.1
R1	520	31920.7	-7332.69
R1	620	30053	-8508.7
R1	620	30917.5	-8064.18
R1	620	30912.4	-8107.95
R1	620	29790.6	-8238.92
R1	620	31577.3	-8400.75
R1	720	29611	-9168.96
R1	720	31005.2	-8615.36
R1	720	30265.2	-9278.29
R1	720	30820.6	-9497.94
R1	720	30321	-9423.28
R1	820	29853.4	-9770.98
R1	820	29271.3	-9354.54
R1	820	29444.2	-10073.8
R1	820	31078.7	-10365.5
R1	820	29558.6	-10076.9
R1	920	27576	-10810
R1	920	29357.4	-10837.4
R1	920	29306.1	-10920.7
R1	920	29622.8	-10827.9
R1	920	29357.1	-11084.9
R1	1020	27357.9	-11681.2
R1	1020	28189.7	-11374.5
R1	1020	27733.3	-11918
R1	1020	29202.8	-11802.9
R1	1020	27850.1	-11126.3
R1	1020	28569	-11778.1
R1	1020	28986.6	-11917.4
R1	1020	28859.9	-11807.4
R1	1020	28464.2	-12182.8
R1	1020	28759.9	-11303.9
R1	2020	19935.2	-16008.6
R1	2020	20271	-16214.4
R1	2020	20279.4	-15969
R1	2020	20768.4	-15790.6
R1	2020	20083.3	-16275
R1	3020	14053	-16442.4
R1	3020	13698.1	-16073.9
R1	3020	14083.5	-16275.6
R1	3020	13976.8	-16391.4
R1	3020	13839.4	-16132.1
R1	4020	9456.56	-15209.5
R1	4020	9579.69	-14811
R1	4020	9660.84	-14669.2
R1	4020	10096.8	-15350.1
R1	4020	9600.75	-14667.2
R1	5020	6940.98	-13043.5
R1	5020	6646.98	-13915.8
R1	5020	6921.34	-13003.5
R1	5020	6934.25	-13383.6
R1	5020	6892.64	-13359.4
R1	6020	5243.78	-12091
R1	6020	5132.47	-12065.9
R1	6020	5257.01	-12365.7
R1	6020	5152.76	-12104.7
R1	6020	5141.1	-12339.7
R1	7020	3973.06	-10731
R1	7020	3901.89	-10288.4
R1	7020	3999.15	-10997.5
R1	7020	3979.6	-10808.4
R1	7020	3969.87	-10439.2
R1	8020	3062.61	-10061.2
R1	8020	3146.93	-9920.59
R1	8020	3171.19	-9726.26
R1	8020	3033.42	-9811.86
R1	8020	3090.52	-9039.15
R1	9020	2552.32	-8785.83
R1	9020	2469.9	-8816.12
R1	9020	2542.76	-8674.5
R1	9020	2434.61	-8693.9
R1	9020	2437.43	-9163.14
R1	10020	2115.38	-7781.15
R1	10020	2001.6	-7919.66
R1	10020	2123.24	-8059.88
R1	10020	2063.77	-7975.36
R1	10020	2094.65	-7813.17
R1	10020	2113.43	-7713.15
R1	10020	2006.9	-7907.81
R1	10020	1994.84	-7944.49
R1	10020	2065.13	-8305.23
R1	10020	2065.64	-7879.01
R1	20020	558.55	-4492.9
R1	20020	532.86	-4312.49
R1	20020	519.74	-4111.56
R1	20020	545	-4060.59
R1	20020	545.11	-4030.05
R1	30020	246.32	-2801.75
R1	30020	241.27	-2652.55
R1	30020	241.27	-2774.62
R1	30020	237.4	-2719.03
R1	30020	245.16	-2795.9
R1	40020	140.84	-2105.73
R1	40020	138.19	-2184.47
R1	40020	133.23	-2263.36
R1	40020	136.81	-2188.56
R1	40020	140.41	-2071.73
R1	50020	91.37	-1707.61
R1	50020	88.72	-1727.56
R1	50020	86.53	-1708.47
R1	50020	89.54	-1686.83
R1	50020	85.71	-1636.05
R1	60020	60.2	-1469.23
R1	60020	60.33	-1435.74
R1	60020	59.43	-1403.49
R1	60020	60.99	-1409.01
R1	60020	62.57	-1441.44
R1	70020	47.33	-1190.03
R1	70020	44.68	-1194.81
R1	70020	43.13	-1217.98
R1	70020	45.78	-1202.12
R1	70020	44.05	-1171.17
R1	80020	35.5	-1092.18
R1	80020	34.19	-1053.79
R1	80020	34.54	-1036.08
R1	80020	34.43	-1042.38
R1	80020	33.92	-1051.78
R1	90020	28.14	-1001.99
R1	90020	26.71	-970.98
R1	90020	26.73	-905.64
R1	90020	26.62	-949.91
R1	90020	26.5	-936.21
R1	100020	22.65	-859.56
R1	100020	22.37	-829.09
R1	100020	21.32	-858.44
R1	100020	21.98	-848.37
[truncated: 5,001 more rows]

## Sheet: IV
Measu	Treatment	V	t	I	I_case
1	ctr	-0.899954	0	-1.62007e-06	f1
1	ctr	-0.88177	0.197341	-8.13236e-07	f1
1	ctr	-0.863623	0.399668	-5.23644e-07	f1
1	ctr	-0.845404	0.478811	-1.83348e-07	f1
1	ctr	-0.827223	0.557932	-8.24784e-08	f1
1	ctr	-0.809078	0.637042	-1.39852e-08	f1
1	ctr	-0.790865	0.716147	3.96909e-08	f1
1	ctr	-0.77272	0.795262	7.9803e-08	f1
1	ctr	-0.754507	0.874363	1.16454e-07	f1
1	ctr	-0.736325	0.95346	1.44086e-07	f1
1	ctr	-0.718172	1.03258	1.67635e-07	f1
1	ctr	-0.69996	1.11167	1.88827e-07	f1
1	ctr	-0.681778	1.19075	2.05436e-07	f1
1	ctr	-0.663636	1.26987	2.21963e-07	f1
1	ctr	-0.645423	1.34898	2.36928e-07	f1
1	ctr	-0.627213	1.42809	2.51557e-07	f1
1	ctr	-0.609064	1.5072	2.61631e-07	f1
1	ctr	-0.590876	1.5863	2.726e-07	f1
1	ctr	-0.572732	1.66542	2.81817e-07	f1
1	ctr	-0.554515	1.74453	2.9202e-07	f1
1	ctr	-0.53634	1.82364	3.0105e-07	f1
1	ctr	-0.518192	1.90276	3.09805e-07	f1
1	ctr	-0.499982	1.98187	3.19595e-07	f1
1	ctr	-0.481763	2.06097	3.27401e-07	f1
1	ctr	-0.463615	2.14008	3.3314e-07	f1
1	ctr	-0.445431	2.21919	3.41247e-07	f1
1	ctr	-0.427218	2.2983	3.48903e-07	f1
1	ctr	-0.409074	2.37742	3.5586e-07	f1
1	ctr	-0.390895	2.45656	3.64032e-07	f1
1	ctr	-0.372714	2.53569	3.69914e-07	f1
1	ctr	-0.354529	2.6148	3.76495e-07	f1
1	ctr	-0.336318	2.6939	3.84486e-07	f1
1	ctr	-0.318164	2.77302	3.91993e-07	f1
1	ctr	-0.299986	2.85213	3.9892e-07	f1
1	ctr	-0.281776	2.93124	4.0593e-07	f1
1	ctr	-0.263629	3.01033	4.122e-07	f1
1	ctr	-0.24541	3.08943	4.18682e-07	f1
1	ctr	-0.227229	3.16855	4.25417e-07	f1
1	ctr	-0.209079	3.24766	4.31577e-07	f1
1	ctr	-0.190865	3.32677	4.39136e-07	f1
1	ctr	-0.172711	3.40587	4.44557e-07	f1
1	ctr	-0.154539	3.48497	4.50998e-07	f1
1	ctr	-0.136323	3.56408	4.59299e-07	f1
1	ctr	-0.118171	3.64319	4.64759e-07	f1
1	ctr	-0.0999576	3.7223	4.71521e-07	f1
1	ctr	-0.0817733	3.80141	4.77113e-07	f1
1	ctr	-0.063627	3.88053	4.84526e-07	f1
1	ctr	-0.0454117	3.95962	4.91944e-07	f1
1	ctr	-0.0272349	4.03873	4.96839e-07	f1
1	ctr	-0.00908388	4.11784	5.03506e-07	f1
1	ctr	0.00909849	4.20388	4.63563e-07	f1
1	ctr	0.0272448	4.28301	5.11793e-07	f1
1	ctr	0.0454546	4.36212	5.22015e-07	f1
1	ctr	0.0636332	4.44121	5.30366e-07	f1
1	ctr	0.0818059	4.52032	5.3699e-07	f1
1	ctr	0.099986	4.59943	5.4506e-07	f1
1	ctr	0.118199	4.67853	5.54426e-07	f1
1	ctr	0.136344	4.75764	5.59994e-07	f1
1	ctr	0.154556	4.83676	5.69357e-07	f1
1	ctr	0.172767	4.91588	5.76641e-07	f1
1	ctr	0.190908	4.99497	5.83082e-07	f1
1	ctr	0.209086	5.07408	5.91242e-07	f1
1	ctr	0.227265	5.15317	5.96444e-07	f1
1	ctr	0.245445	5.23227	6.00287e-07	f1
1	ctr	0.263658	5.31136	6.10755e-07	f1
1	ctr	0.2818	5.39045	6.14078e-07	f1
1	ctr	0.300009	5.46955	6.19419e-07	f1
1	ctr	0.318215	5.54869	6.23041e-07	f1
1	ctr	0.336364	5.62782	6.27834e-07	f1
1	ctr	0.354542	5.70692	6.30963e-07	f1
1	ctr	0.372752	5.78602	6.34333e-07	f1
1	ctr	0.390898	5.86513	6.3567e-07	f1
1	ctr	0.409107	5.94424	6.40963e-07	f1
1	ctr	0.427246	6.02334	6.42224e-07	f1
1	ctr	0.445452	6.10245	6.44732e-07	f1
1	ctr	0.463668	6.18158	6.46062e-07	f1
1	ctr	0.481812	6.26071	6.50573e-07	f1
1	ctr	0.500026	6.33983	6.52565e-07	f1
1	ctr	0.518204	6.41892	6.5403e-07	f1
1	ctr	0.536346	6.49801	6.55831e-07	f1
1	ctr	0.554552	6.57713	6.63325e-07	f1
1	ctr	0.572762	6.65623	6.67002e-07	f1
1	ctr	0.590905	6.73536	6.69364e-07	f1
1	ctr	0.609123	6.81449	6.76734e-07	f1
1	ctr	0.627267	6.8936	6.87346e-07	f1
1	ctr	0.645473	6.9727	6.9794e-07	f1
1	ctr	0.663648	7.0518	7.04629e-07	f1
1	ctr	0.681785	7.13092	7.15416e-07	f1
1	ctr	0.699996	7.52442	7.43373e-07	f1
1	ctr	0.718202	7.72676	7.61293e-07	f1
1	ctr	0.736356	7.80591	7.76721e-07	f1
1	ctr	0.754565	7.88503	8.02413e-07	f1
1	ctr	0.772744	7.96415	8.42134e-07	f1
1	ctr	0.790916	8.35762	3.66443e-07	f1
1	ctr	0.809097	8.43574	3.77523e-07	f1
1	ctr	0.827238	8.51386	7.04278e-07	f1
1	ctr	0.845448	8.59198	8.09356e-07	f1
1	ctr	0.863671	8.67009	3.82191e-07	f1
1	ctr	0.881806	8.7482	7.85439e-07	f1
1	ctr	0.900014	8.82633	9.11041e-07	f1
1	ctr	0.881801	9.02865	3.41542e-07	f2
1	ctr	0.863664	9.10779	-6.82073e-08	f2
1	ctr	0.84544	9.18691	-1.71977e-07	f2
1	ctr	0.82723	9.26602	-2.30117e-07	f2
1	ctr	0.80909	9.34512	-2.68873e-07	f2
1	ctr	0.790912	9.42422	-2.94799e-07	f2
1	ctr	0.772738	9.50333	-3.15039e-07	f2
1	ctr	0.75456	9.58243	-3.29841e-07	f2
1	ctr	0.736351	9.66154	-3.43118e-07	f2
1	ctr	0.718201	9.74066	-3.50068e-07	f2
1	ctr	0.699992	9.81977	-3.57737e-07	f2
1	ctr	0.681781	9.89889	-3.64043e-07	f2
1	ctr	0.663643	9.97801	-3.66975e-07	f2
1	ctr	0.645469	10.0571	-3.7166e-07	f2
1	ctr	0.627263	10.1363	-3.76162e-07	f2
1	ctr	0.609119	10.2154	-3.77282e-07	f2
1	ctr	0.5909	10.2945	-3.82356e-07	f2
1	ctr	0.572759	10.3736	-3.83172e-07	f2
1	ctr	0.554548	10.4527	-3.89025e-07	f2
1	ctr	0.536342	10.5318	-3.92494e-07	f2
1	ctr	0.518201	10.6109	-3.94568e-07	f2
1	ctr	0.500023	10.69	-3.98244e-07	f2
1	ctr	0.481808	10.7691	-4.02268e-07	f2
1	ctr	0.463664	10.8482	-4.05797e-07	f2
1	ctr	0.445449	10.9273	-4.11205e-07	f2
1	ctr	0.427241	11.0064	-4.15834e-07	f2
1	ctr	0.409102	11.0855	-4.197e-07	f2
1	ctr	0.390893	11.1646	-4.25909e-07	f2
1	ctr	0.372748	11.2437	-4.29522e-07	f2
1	ctr	0.354536	11.3228	-4.36228e-07	f2
1	ctr	0.336359	11.4019	-4.41301e-07	f2
1	ctr	0.31821	11.481	-4.48292e-07	f2
1	ctr	0.300005	11.5601	-4.55471e-07	f2
1	ctr	0.281795	11.6393	-4.60519e-07	f2
1	ctr	0.263653	11.7184	-4.66045e-07	f2
1	ctr	0.245439	11.7975	-4.74756e-07	f2
1	ctr	0.22726	11.8766	-4.81889e-07	f2
1	ctr	0.209081	11.9557	-4.87171e-07	f2
1	ctr	0.190905	12.0348	-4.94892e-07	f2
1	ctr	0.172763	12.1139	-5.00645e-07	f2
1	ctr	0.154552	12.193	-5.08859e-07	f2
1	ctr	0.13634	12.2721	-5.16656e-07	f2
1	ctr	0.118195	12.3512	-5.21867e-07	f2
1	ctr	0.0999828	12.4304	-5.30175e-07	f2
1	ctr	0.0818024	12.5095	-5.3709e-07	f2
1	ctr	0.0636285	12.5886	-5.42744e-07	f2
1	ctr	0.0454501	12.6677	-5.49313e-07	f2
1	ctr	0.0272411	12.7468	-5.5618e-07	f2
1	ctr	0.00909451	12.8258	-5.60761e-07	f2
1	ctr	-0.00908842	12.9119	-5.1819e-07	f2
1	ctr	-0.0272403	12.991	-5.65222e-07	f2
1	ctr	-0.0454167	13.0701	-5.71503e-07	f2
1	ctr	-0.0636324	13.1492	-5.77427e-07	f2
1	ctr	-0.0817777	13.2283	-5.81949e-07	f2
1	ctr	-0.099963	13.3074	-5.85931e-07	f2
1	ctr	-0.118175	13.3865	-5.90543e-07	f2
1	ctr	-0.136328	13.4656	-5.92747e-07	f2
1	ctr	-0.154543	13.5447	-5.97183e-07	f2
1	ctr	-0.172716	13.6238	-5.97664e-07	f2
1	ctr	-0.19087	13.7029	-5.98859e-07	f2
1	ctr	-0.209083	13.782	-6.02517e-07	f2
1	ctr	-0.227234	13.8611	-6.04207e-07	f2
1	ctr	-0.245416	13.9402	-6.05088e-07	f2
1	ctr	-0.263634	14.0193	-6.06112e-07	f2
1	ctr	-0.281781	14.0984	-6.06045e-07	f2
1	ctr	-0.299991	14.1775	-6.09096e-07	f2
1	ctr	-0.31817	14.2566	-6.06085e-07	f2
1	ctr	-0.336322	14.3357	-6.06097e-07	f2
1	ctr	-0.354535	14.4148	-6.09205e-07	f2
1	ctr	-0.372719	14.494	-6.08483e-07	f2
1	ctr	-0.390899	14.5731	-6.06614e-07	f2
1	ctr	-0.409078	14.6522	-6.06894e-07	f2
1	ctr	-0.427223	14.7313	-6.07229e-07	f2
1	ctr	-0.445437	14.8104	-6.10198e-07	f2
1	ctr	-0.463621	14.8895	-6.08877e-07	f2
1	ctr	-0.481768	14.9687	-6.07564e-07	f2
1	ctr	-0.499986	15.0478	-6.11182e-07	f2
1	ctr	-0.518197	15.1269	-6.12594e-07	f2
1	ctr	-0.536346	15.206	-6.12136e-07	f2
1	ctr	-0.55452	15.2851	-6.15543e-07	f2
1	ctr	-0.572738	15.3642	-6.20141e-07	f2
1	ctr	-0.590881	15.4433	-6.23723e-07	f2
1	ctr	-0.609069	15.5224	-6.26952e-07	f2
1	ctr	-0.627219	15.6015	-6.32288e-07	f2
1	ctr	-0.645428	15.6806	-6.40857e-07	f2
1	ctr	-0.663641	15.7598	-6.47578e-07	f2
1	ctr	-0.681783	15.8389	-6.54436e-07	f2
1	ctr	-0.699965	15.918	-6.67022e-07	f2
1	ctr	-0.718177	15.9971	-6.82169e-07	f2
1	ctr	-0.73633	16.0762	-6.98161e-07	f2
1	ctr	-0.754513	16.1553	-7.1115e-07	f2
1	ctr	-0.772722	16.5487	-7.31797e-07	f2
1	ctr	-0.790868	16.751	-7.62399e-07	f2
1	ctr	-0.809083	16.8302	-7.9196e-07	f2
1	ctr	-0.827229	16.9093	-8.11657e-07	f2
1	ctr	-0.84541	16.9884	-8.50425e-07	f2
1	ctr	-0.863623	17.3819	-4.10288e-07	f2
1	ctr	-0.881772	17.4601	-7.20415e-07	f2
1	ctr	-0.899956	17.5382	-8.07157e-07	f2
1	ctr	-0.899954	17.7339	-4.35487e-07	f2
1	ctr	-0.881767	17.8131	-8.04244e-08	f1
1	ctr	-0.86362	17.8922	2.00962e-08	f1
1	ctr	-0.845404	17.9713	8.64394e-08	f1
1	ctr	-0.827222	18.0504	1.32454e-07	f1
1	ctr	-0.809078	18.1296	1.66696e-07	f1
1	ctr	-0.790865	18.2087	1.96258e-07	f1
1	ctr	-0.77272	18.2878	2.18052e-07	f1
1	ctr	-0.754507	18.3669	2.38281e-07	f1
1	ctr	-0.736325	18.446	2.5303e-07	f1
1	ctr	-0.718172	18.5251	2.66752e-07	f1
1	ctr	-0.699959	18.6042	2.79649e-07	f1
1	ctr	-0.681777	18.6833	2.8871e-07	f1
1	ctr	-0.663636	18.7625	2.98286e-07	f1
1	ctr	-0.645423	18.8416	3.08248e-07	f1
1	ctr	-0.627213	18.9207	3.15181e-07	f1
1	ctr	-0.609065	18.9998	3.22093e-07	f1
1	ctr	-0.590876	19.0789	3.31097e-07	f1
1	ctr	-0.572732	19.158	3.38103e-07	f1
1	ctr	-0.554515	19.2371	3.44429e-07	f1
1	ctr	-0.536341	19.3162	3.50091e-07	f1
1	ctr	-0.518192	19.3953	3.56046e-07	f1
1	ctr	-0.499982	19.4745	3.61581e-07	f1
1	ctr	-0.481763	19.5536	3.68356e-07	f1
1	ctr	-0.463615	19.6327	3.73625e-07	f1
1	ctr	-0.445431	19.7118	3.80691e-07	f1
1	ctr	-0.427218	19.7909	3.86097e-07	f1
1	ctr	-0.409073	19.87	3.93098e-07	f1
1	ctr	-0.390894	19.9491	3.97287e-07	f1
1	ctr	-0.372713	20.0283	4.0526e-07	f1
1	ctr	-0.35453	20.1074	4.1195e-07	f1
1	ctr	-0.336318	20.1865	4.18226e-07	f1
1	ctr	-0.318164	20.2656	4.23234e-07	f1
1	ctr	-0.299985	20.3447	4.30329e-07	f1
1	ctr	-0.281776	20.4239	4.3556e-07	f1
1	ctr	-0.26363	20.503	4.43484e-07	f1
1	ctr	-0.24541	20.5821	4.49104e-07	f1
1	ctr	-0.227228	20.6612	4.57501e-07	f1
1	ctr	-0.209079	20.7403	4.6315e-07	f1
1	ctr	-0.190865	20.8194	4.68964e-07	f1
1	ctr	-0.172711	20.8986	4.76406e-07	f1
1	ctr	-0.154539	20.9777	4.84427e-07	f1
1	ctr	-0.136323	21.0568	4.91916e-07	f1
1	ctr	-0.118172	21.1359	4.95453e-07	f1
1	ctr	-0.099957	21.215	5.03514e-07	f1
1	ctr	-0.0817733	21.2941	5.1216e-07	f1
1	ctr	-0.0636274	21.3732	5.18327e-07	f1
1	ctr	-0.045412	21.4523	5.24838e-07	f1
1	ctr	-0.027235	21.5314	5.31802e-07	f1
1	ctr	-0.00908388	21.6105	5.3988e-07	f1
1	ctr	0.00909863	21.6966	4.99028e-07	f1
1	ctr	0.0272447	21.7757	5.49057e-07	f1
1	ctr	0.0454544	21.8548	5.58651e-07	f1
1	ctr	0.0636326	21.9339	5.65377e-07	f1
1	ctr	0.0818061	22.013	5.73548e-07	f1
1	ctr	0.0999873	22.0921	5.81306e-07	f1
1	ctr	0.118199	22.1712	5.87906e-07	f1
1	ctr	0.136344	22.2503	5.92119e-07	f1
1	ctr	0.154557	22.3295	6.01104e-07	f1
1	ctr	0.172767	22.4086	6.07856e-07	f1
1	ctr	0.190909	22.4877	6.10688e-07	f1
1	ctr	0.209085	22.5668	6.15189e-07	f1
1	ctr	0.227264	22.6459	6.2172e-07	f1
1	ctr	0.245445	22.725	6.25476e-07	f1
1	ctr	0.263657	22.8041	6.29875e-07	f1
1	ctr	0.2818	22.8832	6.30054e-07	f1
1	ctr	0.300009	22.9623	6.36567e-07	f1
1	ctr	0.318214	23.0414	6.39505e-07	f1
1	ctr	0.336363	23.1205	6.39339e-07	f1
1	ctr	0.35454	23.1996	6.40293e-07	f1
1	ctr	0.372752	23.2787	6.44809e-07	f1
1	ctr	0.390898	23.3578	6.44634e-07	f1
1	ctr	0.409107	23.4369	6.45776e-07	f1
1	ctr	0.427245	23.516	6.44183e-07	f1
1	ctr	0.445453	23.5951	6.49766e-07	f1
1	ctr	0.463668	23.6742	6.49737e-07	f1
1	ctr	0.481812	23.7533	6.50592e-07	f1
1	ctr	0.500027	23.8324	6.50176e-07	f1
1	ctr	0.518204	23.9115	6.54232e-07	f1
1	ctr	0.536346	23.9906	6.56348e-07	f1
1	ctr	0.554552	24.0698	6.57914e-07	f1
1	ctr	0.572762	24.1489	6.6021e-07	f1
1	ctr	0.590904	24.228	6.6828e-07	f1
1	ctr	0.609123	24.3071	6.75384e-07	f1
1	ctr	0.627267	24.3862	6.78587e-07	f1
1	ctr	0.645473	24.4653	6.86326e-07	f1
1	ctr	0.663648	24.5444	7.01179e-07	f1
1	ctr	0.681785	24.6235	7.16108e-07	f1
1	ctr	0.699996	25.017	7.2919e-07	f1
1	ctr	0.718202	25.2193	7.4267e-07	f1
1	ctr	0.736356	25.2985	7.73501e-07	f1
1	ctr	0.754565	25.3776	8.01639e-07	f1
1	ctr	0.772743	25.4567	8.24462e-07	f1
1	ctr	0.790916	25.8501	8.55123e-07	f1
1	ctr	0.809097	25.9283	3.77333e-07	f1
1	ctr	0.827238	26.0064	7.21651e-07	f1
1	ctr	0.845448	26.0844	8.15471e-07	f1
1	ctr	0.863672	26.1626	8.93869e-07	f1
1	ctr	0.881806	26.2407	9.66582e-07	f1
1	ctr	0.900014	26.3188	1.0451e-06	f1
1	ctr	0.881801	26.5211	4.12961e-07	f1
1	ctr	0.863663	26.6002	-6.94804e-09	f2
1	ctr	0.84544	26.6793	-1.20294e-07	f2
1	ctr	0.827229	26.7584	-1.8518e-07	f2
1	ctr	0.80909	26.8375	-2.28071e-07	f2
1	ctr	0.790911	26.9166	-2.59414e-07	f2
1	ctr	0.772738	26.9957	-2.822e-07	f2
1	ctr	0.754561	27.0749	-2.99719e-07	f2
1	ctr	0.73635	27.154	-3.12726e-07	f2
1	ctr	0.7182	27.2331	-3.22767e-07	f2
1	ctr	0.699993	27.3122	-3.3219e-07	f2
1	ctr	0.681777	27.3913	-3.39608e-07	f2
1	ctr	0.663643	27.4704	-3.43553e-07	f2
1	ctr	0.645468	27.5495	-3.49571e-07	f2
1	ctr	0.627263	27.6286	-3.54415e-07	f2
1	ctr	0.609118	27.7077	-3.57924e-07	f2
1	ctr	0.5909	27.7869	-3.62979e-07	f2
1	ctr	0.572759	27.866	-3.65939e-07	f2
1	ctr	0.554548	27.9451	-3.71162e-07	f2
1	ctr	0.536342	28.0242	-3.74951e-07	f2
1	ctr	0.5182	28.1033	-3.78567e-07	f2
1	ctr	0.500022	28.1824	-3.82998e-07	f2
1	ctr	0.481807	28.2614	-3.88054e-07	f2
1	ctr	0.463665	28.3406	-3.91364e-07	f2
1	ctr	0.44545	28.4197	-3.97751e-07	f2
1	ctr	0.427242	28.4988	-4.02824e-07	f2
1	ctr	0.409104	28.5779	-4.06394e-07	f2
1	ctr	0.390893	28.657	-4.1347e-07	f2
1	ctr	0.372748	28.7362	-4.18533e-07	f2
1	ctr	0.354537	28.8152	-4.2556e-07	f2
1	ctr	0.33636	28.8943	-4.3058e-07	f2
1	ctr	0.318211	28.9734	-4.37468e-07	f2
1	ctr	0.300005	29.0526	-4.45122e-07	f2
1	ctr	0.281795	29.1317	-4.51386e-07	f2
1	ctr	0.263653	29.2107	-4.57962e-07	f2
1	ctr	0.24544	29.2899	-4.6577e-07	f2
1	ctr	0.22726	29.369	-4.72648e-07	f2
1	ctr	0.209081	29.4481	-4.79682e-07	f2
1	ctr	0.190905	29.5272	-4.86927e-07	f2
1	ctr	0.172763	29.6063	-4.94501e-07	f2
1	ctr	0.154552	29.6854	-5.0338e-07	f2
1	ctr	0.13634	29.7645	-5.1046e-07	f2
1	ctr	0.118195	29.8436	-5.16012e-07	f2
1	ctr	0.0999829	29.9227	-5.24821e-07	f2
1	ctr	0.0818023	30.0019	-5.31709e-07	f2
1	ctr	0.0636285	30.081	-5.37423e-07	f2
1	ctr	0.04545	30.1601	-5.43757e-07	f2
1	ctr	0.0272412	30.2392	-5.51523e-07	f2
1	ctr	0.00909424	30.3183	-5.57369e-07	f2
1	ctr	-0.00908925	30.4043	-5.15229e-07	f2
1	ctr	-0.0272405	30.4834	-5.61548e-07	f2
1	ctr	-0.0454176	30.5625	-5.68281e-07	f2
1	ctr	-0.0636321	30.6416	-5.75337e-07	f2
1	ctr	-0.0817776	30.7207	-5.78986e-07	f2
1	ctr	-0.0999623	30.7998	-5.83687e-07	f2
1	ctr	-0.118176	30.8789	-5.86634e-07	f2
1	ctr	-0.136329	30.958	-5.89524e-07	f2
1	ctr	-0.154545	31.0371	-5.94242e-07	f2
1	ctr	-0.172717	31.1162	-5.96121e-07	f2
1	ctr	-0.19087	31.1953	-5.9608e-07	f2
1	ctr	-0.209084	31.2744	-5.99574e-07	f2
1	ctr	-0.227234	31.3536	-6.01491e-07	f2
1	ctr	-0.245416	31.4326	-6.02777e-07	f2
1	ctr	-0.263634	31.5117	-6.03669e-07	f2
1	ctr	-0.281781	31.5908	-6.03429e-07	f2
1	ctr	-0.299991	31.67	-6.06216e-07	f2
1	ctr	-0.31817	31.7491	-6.04986e-07	f2
1	ctr	-0.336322	31.8281	-6.0423e-07	f2
1	ctr	-0.354536	31.9073	-6.06151e-07	f2
1	ctr	-0.372719	31.9864	-6.06651e-07	f2
1	ctr	-0.3909	32.0655	-6.05627e-07	f2
1	ctr	-0.409078	32.1446	-6.05142e-07	f2
1	ctr	-0.427224	32.2237	-6.04787e-07	f2
1	ctr	-0.445436	32.3029	-6.08233e-07	f2
1	ctr	-0.463621	32.382	-6.06305e-07	f2
1	ctr	-0.481769	32.4611	-6.05904e-07	f2
1	ctr	-0.499987	32.5403	-6.08829e-07	f2
1	ctr	-0.518198	32.6194	-6.11604e-07	f2
1	ctr	-0.536346	32.6985	-6.10586e-07	f2
1	ctr	-0.55452	32.7776	-6.12803e-07	f2
1	ctr	-0.572738	32.8567	-6.17549e-07	f2
1	ctr	-0.590882	32.9358	-6.22156e-07	f2
1	ctr	-0.60907	33.0149	-6.23405e-07	f2
1	ctr	-0.627219	33.094	-6.28394e-07	f2
1	ctr	-0.645428	33.1731	-6.37385e-07	f2
1	ctr	-0.663642	33.2523	-6.4731e-07	f2
1	ctr	-0.681783	33.3314	-6.52476e-07	f2
1	ctr	-0.699966	33.4105	-6.63774e-07	f2
1	ctr	-0.718177	33.4896	-6.7826e-07	f2
1	ctr	-0.73633	33.5687	-6.94877e-07	f2
1	ctr	-0.754512	33.6478	-7.08261e-07	f2
1	ctr	-0.772723	34.0412	-7.27739e-07	f2
1	ctr	-0.790867	34.2436	-7.55019e-07	f2
1	ctr	-0.809083	34.3227	-7.89214e-07	f2
1	ctr	-0.82723	34.4018	-8.10178e-07	f2
1	ctr	-0.84541	34.4809	-8.43474e-07	f2
1	ctr	-0.863623	34.8744	-4.06318e-07	f2
1	ctr	-0.881773	34.9526	-7.16758e-07	f2
1	ctr	-0.899956	35.0307	-8.02845e-07	f2
1	ctr	-0.899954	35.2265	-4.31217e-07	f2
1	ctr	-0.881767	35.3056	-7.72407e-08	f2
1	ctr	-0.86362	35.3847	2.28017e-08	f1
1	ctr	-0.845404	35.4638	8.89687e-08	f1
1	ctr	-0.827223	35.5429	1.33667e-07	f1
1	ctr	-0.809078	35.622	1.67818e-07	f1
1	ctr	-0.790865	35.7012	1.97767e-07	f1
1	ctr	-0.77272	35.7803	2.18672e-07	f1
1	ctr	-0.754507	35.8594	2.39296e-07	f1
1	ctr	-0.736325	35.9385	2.53983e-07	f1
1	ctr	-0.718172	36.0176	2.67248e-07	f1
1	ctr	-0.69996	36.0967	2.79358e-07	f1
1	ctr	-0.681778	36.1758	2.89607e-07	f1
1	ctr	-0.663636	36.2549	2.9916e-07	f1
1	ctr	-0.645423	36.334	3.09333e-07	f1
1	ctr	-0.627213	36.4131	3.17033e-07	f1
1	ctr	-0.609064	36.4922	3.23395e-07	f1
1	ctr	-0.590877	36.5713	3.31457e-07	f1
1	ctr	-0.572733	36.6504	3.37558e-07	f1
1	ctr	-0.554515	36.7295	3.43555e-07	f1
1	ctr	-0.536341	36.8086	3.51476e-07	f1
1	ctr	-0.518192	36.8877	3.5613e-07	f1
1	ctr	-0.499983	36.9668	3.63008e-07	f1
1	ctr	-0.481763	37.046	3.69128e-07	f1
1	ctr	-0.463616	37.1251	3.74435e-07	f1
1	ctr	-0.445432	37.2042	3.8112e-07	f1
1	ctr	-0.427219	37.2833	3.88058e-07	f1
1	ctr	-0.409074	37.3624	3.92366e-07	f1
1	ctr	-0.390895	37.4415	3.99144e-07	f1
1	ctr	-0.372714	37.5207	4.04945e-07	f1
1	ctr	-0.354531	37.5998	4.11559e-07	f1
1	ctr	-0.336319	37.6789	4.18507e-07	f1
1	ctr	-0.318164	37.758	4.23515e-07	f1
1	ctr	-0.299987	37.8371	4.31125e-07	f1
1	ctr	-0.281776	37.9162	4.3865e-07	f1
1	ctr	-0.263629	37.9954	4.43598e-07	f1
1	ctr	-0.245411	38.0745	4.51307e-07	f1
1	ctr	-0.227229	38.1535	4.58103e-07	f1
1	ctr	-0.209079	38.2327	4.64031e-07	f1
1	ctr	-0.190866	38.3118	4.7195e-07	f1
1	ctr	-0.172712	38.3909	4.7805e-07	f1
1	ctr	-0.15454	38.47	4.84763e-07	f1
1	ctr	-0.136324	38.5491	4.92802e-07	f1
1	ctr	-0.118172	38.6282	4.98339e-07	f1
1	ctr	-0.0999575	38.7073	5.0641e-07	f1
1	ctr	-0.081773	38.7864	5.12898e-07	f1
1	ctr	-0.0636282	38.8655	5.20028e-07	f1
1	ctr	-0.0454122	38.9446	5.28061e-07	f1
1	ctr	-0.027235	39.0237	5.34307e-07	f1
1	ctr	-0.00908402	39.1028	5.41409e-07	f1
1	ctr	0.00909904	39.1889	5.00808e-07	f1
1	ctr	0.0272453	39.268	5.51439e-07	f1
1	ctr	0.045455	39.3471	5.61888e-07	f1
1	ctr	0.0636329	39.4262	5.68952e-07	f1
1	ctr	0.0818066	39.5053	5.75552e-07	f1
1	ctr	0.0999872	39.5844	5.83524e-07	f1
1	ctr	0.1182	39.6635	5.91626e-07	f1
1	ctr	0.136345	39.7426	5.95796e-07	f1
1	ctr	0.154557	39.8217	6.02136e-07	f1
1	ctr	0.172768	39.9008	6.09364e-07	f1
1	ctr	0.190909	39.9799	6.14256e-07	f1
1	ctr	0.209085	40.059	6.18877e-07	f1
1	ctr	0.227264	40.1381	6.21695e-07	f1
1	ctr	0.245445	40.2172	6.27042e-07	f1
1	ctr	0.263658	40.2963	6.33393e-07	f1
1	ctr	0.2818	40.3754	6.33481e-07	f1
1	ctr	0.300009	40.4545	6.35826e-07	f1
1	ctr	0.318215	40.5336	6.40103e-07	f1
1	ctr	0.336364	40.6128	6.42369e-07	f1
1	ctr	0.354541	40.6918	6.42415e-07	f1
1	ctr	0.372752	40.7709	6.4403e-07	f1
1	ctr	0.390897	40.85	6.4505e-07	f1
1	ctr	0.409107	40.9291	6.48626e-07	f1
1	ctr	0.427245	41.0082	6.46817e-07	f1
1	ctr	0.445453	41.0873	6.47049e-07	f1
1	ctr	0.463668	41.1664	6.49486e-07	f1
1	ctr	0.481811	41.2456	6.51335e-07	f1
1	ctr	0.500026	41.3247	6.52335e-07	f1
1	ctr	0.518205	41.4038	6.52036e-07	f1
1	ctr	0.536346	41.4829	6.54931e-07	f1
1	ctr	0.554552	41.562	6.60411e-07	f1
1	ctr	0.572763	41.6411	6.6226e-07	f1
1	ctr	0.590904	41.7202	6.63491e-07	f1
1	ctr	0.609123	41.7993	6.72869e-07	f1
1	ctr	0.627267	41.8784	6.81084e-07	f1
1	ctr	0.645473	41.9575	6.87934e-07	f1
1	ctr	0.663648	42.0366	6.9481e-07	f1
1	ctr	0.681784	42.1157	7.07954e-07	f1
1	ctr	0.699996	42.5092	7.33088e-07	f1
1	ctr	0.718202	42.7116	7.48203e-07	f1
1	ctr	0.736355	42.7907	7.62796e-07	f1
1	ctr	0.754567	42.8698	7.92279e-07	f1
1	ctr	0.772743	42.9489	8.27192e-07	f1
1	ctr	0.790915	43.3424	8.55665e-07	f1
1	ctr	0.809098	43.4205	3.75896e-07	f1
1	ctr	0.827238	43.4986	7.19215e-07	f1
1	ctr	0.845449	43.5767	8.11544e-07	f1
1	ctr	0.863672	43.6548	8.88537e-07	f1
1	ctr	0.881806	43.7329	9.61523e-07	f1
1	ctr	0.900015	43.811	1.03964e-06	f1
1	ctr	0.881801	44.0134	4.11652e-07	f1
1	ctr	0.863664	44.0925	-6.50202e-09	f1
1	ctr	0.84544	44.1716	-1.19056e-07	f2
1	ctr	0.82723	44.2507	-1.83699e-07	f2
1	ctr	0.809091	44.3298	-2.27089e-07	f2
1	ctr	0.790912	44.4089	-2.5832e-07	f2
1	ctr	0.772739	44.488	-2.79858e-07	f2
1	ctr	0.754561	44.5671	-2.97177e-07	f2
1	ctr	0.736351	44.6462	-3.10841e-07	f2
1	ctr	0.7182	44.7254	-3.2073e-07	f2
1	ctr	0.699993	44.8045	-3.29586e-07	f2
1	ctr	0.68178	44.8836	-3.36652e-07	f2
1	ctr	0.663644	44.9627	-3.41881e-07	f2
1	ctr	0.645469	45.0418	-3.46743e-07	f2
1	ctr	0.627263	45.1209	-3.52752e-07	f2
1	ctr	0.609119	45.2	-3.56193e-07	f2
1	ctr	0.590901	45.2791	-3.61651e-07	f2
1	ctr	0.572758	45.3582	-3.64727e-07	f2
1	ctr	0.554548	45.4373	-3.68846e-07	f2
1	ctr	0.536343	45.5164	-3.72752e-07	f2
1	ctr	0.518201	45.5955	-3.76559e-07	f2
1	ctr	0.500023	45.6746	-3.812e-07	f2
1	ctr	0.481808	45.7538	-3.87061e-07	f2
1	ctr	0.463665	45.8329	-3.90194e-07	f2
1	ctr	0.445449	45.912	-3.95061e-07	f2
1	ctr	0.427242	45.9911	-3.99912e-07	f2
1	ctr	0.409103	46.0702	-4.04869e-07	f2
1	ctr	0.390894	46.1493	-4.10799e-07	f2
1	ctr	0.372748	46.2284	-4.16932e-07	f2
1	ctr	0.354538	46.3075	-4.23254e-07	f2
1	ctr	0.33636	46.3866	-4.30024e-07	f2
1	ctr	0.318211	46.4657	-4.36342e-07	f2
1	ctr	0.300004	46.5448	-4.4318e-07	f2
1	ctr	0.281795	46.624	-4.5116e-07	f2
1	ctr	0.263653	46.7031	-4.57187e-07	f2
1	ctr	0.24544	46.7822	-4.64665e-07	f2
1	ctr	0.22726	46.8613	-4.71722e-07	f2
1	ctr	0.20908	46.9404	-4.80181e-07	f2
1	ctr	0.190904	47.0195	-4.87333e-07	f2
1	ctr	0.172763	47.0986	-4.93209e-07	f2
1	ctr	0.154552	47.1777	-5.0141e-07	f2
1	ctr	0.13634	47.2568	-5.10537e-07	f2
1	ctr	0.118195	47.3359	-5.16905e-07	f2
1	ctr	0.0999825	47.415	-5.24003e-07	f2
1	ctr	0.0818019	47.4941	-5.31002e-07	f2
1	ctr	0.0636282	47.5732	-5.38473e-07	f2
1	ctr	0.0454502	47.6523	-5.45909e-07	f2
1	ctr	0.0272414	47.7314	-5.50939e-07	f2
1	ctr	0.00909507	47.8105	-5.55916e-07	f2
1	ctr	-0.00908856	47.8966	-5.1579e-07	f2
1	ctr	-0.0272401	47.9757	-5.61746e-07	f2
1	ctr	-0.0454175	48.0548	-5.70034e-07	f2
1	ctr	-0.0636323	48.1339	-5.76234e-07	f2
1	ctr	-0.081777	48.213	-5.79627e-07	f2
1	ctr	-0.0999622	48.2921	-5.86168e-07	f2
1	ctr	-0.118176	48.3712	-5.92283e-07	f2
1	ctr	-0.136328	48.4503	-5.91108e-07	f2
1	ctr	-0.154545	48.5294	-5.94264e-07	f2
1	ctr	-0.172716	48.6085	-5.97805e-07	f2
1	ctr	-0.19087	48.6876	-6.00003e-07	f2
1	ctr	-0.209083	48.7667	-6.02594e-07	f2
1	ctr	-0.227234	48.8458	-6.02278e-07	f2
1	ctr	-0.245415	48.9249	-6.0337e-07	f2
1	ctr	-0.263634	49.004	-6.05731e-07	f2
1	ctr	-0.281781	49.0831	-6.04848e-07	f2
1	ctr	-0.299991	49.1622	-6.05215e-07	f2
1	ctr	-0.318169	49.2413	-6.05957e-07	f2
1	ctr	-0.336322	49.3205	-6.06298e-07	f2
1	ctr	-0.354535	49.3996	-6.05951e-07	f2
1	ctr	-0.372719	49.4787	-6.04693e-07	f2
1	ctr	-0.390899	49.5578	-6.05563e-07	f2
1	ctr	-0.409079	49.6369	-6.06749e-07	f2
1	ctr	-0.427223	49.7161	-6.04419e-07	f2
1	ctr	-0.445436	49.7952	-6.04876e-07	f2
1	ctr	-0.463621	49.8743	-6.06098e-07	f2
1	ctr	-0.481768	49.9534	-6.06646e-07	f2
1	ctr	-0.499987	50.0326	-6.08596e-07	f2
1	ctr	-0.518197	50.1117	-6.09806e-07	f2
1	ctr	-0.536346	50.1908	-6.10997e-07	f2
1	ctr	-0.55452	50.2699	-6.13978e-07	f2
1	ctr	-0.572738	50.349	-6.17142e-07	f2
1	ctr	-0.590881	50.4281	-6.18101e-07	f2
1	ctr	-0.609069	50.5072	-6.24036e-07	f2
1	ctr	-0.627218	50.5863	-6.3097e-07	f2
1	ctr	-0.645428	50.6654	-6.37107e-07	f2
1	ctr	-0.663641	50.7445	-6.43547e-07	f2
1	ctr	-0.681783	50.8236	-6.53198e-07	f2
1	ctr	-0.699965	50.9027	-6.6558e-07	f2
1	ctr	-0.718176	50.9818	-6.78145e-07	f2
1	ctr	-0.73633	51.0609	-6.90175e-07	f2
1	ctr	-0.754513	51.14	-7.09352e-07	f2
1	ctr	-0.772722	51.5335	-7.355e-07	f2
1	ctr	-0.790868	51.7358	-7.57221e-07	f2
1	ctr	-0.809083	51.815	-7.76919e-07	f2
1	ctr	-0.827229	51.8941	-8.09959e-07	f2
1	ctr	-0.845411	51.9732	-8.53922e-07	f2
1	ctr	-0.863622	52.3667	-4.05667e-07	f2
1	ctr	-0.881774	52.4449	-7.1475e-07	f2
1	ctr	-0.899957	52.523	-7.99263e-07	f2
1	i1	-0.881769	0.197352	-1.5254e-06	f1
1	i1	-0.863622	0.399691	-9.74573e-07	f1
1	i1	-0.845404	0.478824	-3.273e-07	f1
1	i1	-0.827223	0.557953	-1.35436e-07	f1
1	i1	-0.809077	0.63706	-5.15563e-09	f1
1	i1	-0.790865	0.716161	9.69413e-08	f1
1	i1	-0.77272	0.79528	1.73238e-07	f1
1	i1	-0.754506	0.874363	2.42952e-07	f1
1	i1	-0.736324	0.953474	2.9551e-07	f1
1	i1	-0.718171	1.0326	3.40303e-07	f1
1	i1	-0.699959	1.11169	3.80613e-07	f1
1	i1	-0.681777	1.19078	4.12203e-07	f1
1	i1	-0.663635	1.26989	4.43639e-07	f1
1	i1	-0.645422	1.34898	4.72104e-07	f1
1	i1	-0.627213	1.4281	4.9993e-07	f1
1	i1	-0.609064	1.50721	5.19093e-07	f1
1	i1	-0.590875	1.58629	5.39956e-07	f1
1	i1	-0.572732	1.66539	5.57488e-07	f1
1	i1	-0.554515	1.7445	5.76895e-07	f1
1	i1	-0.536341	1.82362	5.9407e-07	f1
1	i1	-0.518191	1.90272	6.10724e-07	f1
1	i1	-0.499982	1.98183	6.29345e-07	f1
1	i1	-0.481763	2.06092	6.44193e-07	f1
1	i1	-0.463615	2.14005	6.55109e-07	f1
1	i1	-0.445431	2.21917	6.70528e-07	f1
1	i1	-0.427219	2.29827	6.85092e-07	f1
1	i1	-0.409073	2.37738	6.98323e-07	f1
1	i1	-0.390894	2.45649	7.13868e-07	f1
1	i1	-0.372713	2.53561	7.25056e-07	f1
1	i1	-0.35453	2.61473	7.37574e-07	f1
1	i1	-0.336318	2.69385	7.52774e-07	f1
1	i1	-0.318165	2.77296	7.67052e-07	f1
1	i1	-0.299985	2.85208	7.80229e-07	f1
1	i1	-0.281776	2.93117	7.93562e-07	f1
1	i1	-0.263629	3.01029	8.05488e-07	f1
1	i1	-0.24541	3.08938	8.17817e-07	f1
1	i1	-0.227229	3.16848	8.30628e-07	f1
1	i1	-0.209079	3.2476	8.42345e-07	f1
1	i1	-0.190865	3.32673	8.56723e-07	f1
1	i1	-0.172711	3.40586	8.67034e-07	f1
1	i1	-0.154539	3.48495	8.79285e-07	f1
1	i1	-0.136323	3.56406	8.95075e-07	f1
1	i1	-0.118171	3.64317	9.05459e-07	f1
1	i1	-0.099957	3.72225	9.18321e-07	f1
1	i1	-0.0817734	3.80136	9.28959e-07	f1
1	i1	-0.0636272	3.88048	9.43059e-07	f1
1	i1	-0.0454117	3.95961	9.57168e-07	f1
1	i1	-0.027235	4.03873	9.6648e-07	f1
1	i1	-0.00908402	4.11782	9.79161e-07	f1
1	i1	0.00909849	4.20386	9.03184e-07	f1
1	i1	0.0272455	4.28298	9.94923e-07	f1
1	i1	0.045455	4.36208	1.01437e-06	f1
1	i1	0.0636332	4.44119	1.03025e-06	f1
1	i1	0.0818072	4.52029	1.04285e-06	f1
1	i1	0.0999867	4.59939	1.0582e-06	f1
1	i1	0.118199	4.67851	1.07602e-06	f1
1	i1	0.136345	4.75762	1.08661e-06	f1
1	i1	0.154556	4.83674	1.10442e-06	f1
1	i1	0.172767	4.91586	1.11827e-06	f1
1	i1	0.190909	4.99495	1.13052e-06	f1
1	i1	0.209085	5.07404	1.14604e-06	f1
1	i1	0.227264	5.15314	1.15594e-06	f1
1	i1	0.245445	5.23225	1.16325e-06	f1
1	i1	0.263658	5.31133	1.18316e-06	f1
1	i1	0.2818	5.39045	1.18948e-06	f1
1	i1	0.300009	5.46957	1.19964e-06	f1
1	i1	0.318215	5.5487	1.20653e-06	f1
1	i1	0.336363	5.6278	1.21564e-06	f1
1	i1	0.354541	5.70689	1.2216e-06	f1
1	i1	0.372752	5.78601	1.22801e-06	f1
1	i1	0.390898	5.86511	1.23055e-06	f1
1	i1	0.409107	5.9442	1.24062e-06	f1
1	i1	0.427247	6.02331	1.24302e-06	f1
1	i1	0.445453	6.10243	1.24779e-06	f1
1	i1	0.46367	6.18152	1.25032e-06	f1
1	i1	0.481812	6.26065	1.2589e-06	f1
1	i1	0.500026	6.33976	1.26268e-06	f1
1	i1	0.518205	6.41889	1.26547e-06	f1
1	i1	0.536347	6.498	1.2689e-06	f1
1	i1	0.554552	6.57708	1.28315e-06	f1
1	i1	0.572763	6.65619	1.29015e-06	f1
1	i1	0.590904	6.73531	1.29464e-06	f1
1	i1	0.609123	6.81441	1.30866e-06	f1
1	i1	0.627267	6.89352	1.32884e-06	f1
1	i1	0.645473	6.97264	1.34899e-06	f1
1	i1	0.663648	7.05174	1.36172e-06	f1
1	i1	0.681785	7.13085	1.38223e-06	f1
1	i1	0.699995	7.52434	1.43541e-06	f1
1	i1	0.718202	7.72669	1.4695e-06	f1
1	i1	0.736356	7.80584	1.49884e-06	f1
1	i1	0.754566	7.88497	1.54771e-06	f1
1	i1	0.772742	8.27846	1.62326e-06	f1
1	i1	0.790918	8.3566	7.18454e-07	f1
1	i1	0.809097	8.43471	7.39529e-07	f1
1	i1	0.827237	8.51283	1.36105e-06	f1
1	i1	0.845449	8.59094	1.56092e-06	f1
1	i1	0.863672	8.66904	7.48409e-07	f1
1	i1	0.881806	8.74713	1.51542e-06	f1
1	i1	0.900015	8.82524	1.75433e-06	f1
1	i1	0.881802	9.02753	6.7109e-07	f1
1	i1	0.863665	9.10665	-1.08291e-07	f2
1	i1	0.845441	9.18577	-3.0567e-07	f2
1	i1	0.827231	9.26488	-4.16259e-07	f2
1	i1	0.809091	9.34398	-4.89975e-07	f2
1	i1	0.790912	9.42309	-5.39289e-07	f2
1	i1	0.772738	9.50219	-5.77788e-07	f2
1	i1	0.75456	9.58133	-6.05943e-07	f2
1	i1	0.736351	9.66042	-6.31196e-07	f2
1	i1	0.7182	9.73952	-6.44417e-07	f2
1	i1	0.699992	9.81862	-6.59003e-07	f2
1	i1	0.68178	9.89774	-6.70999e-07	f2
1	i1	0.663644	9.97685	-6.76574e-07	f2
1	i1	0.645469	10.056	-6.85486e-07	f2
1	i1	0.627264	10.1351	-6.94049e-07	f2
1	i1	0.60912	10.2142	-6.96179e-07	f2
1	i1	0.5909	10.2933	-7.05831e-07	f2
1	i1	0.572759	10.3724	-7.07383e-07	f2
1	i1	0.554549	10.4515	-7.18516e-07	f2
1	i1	0.536343	10.5306	-7.25115e-07	f2
1	i1	0.518201	10.6097	-7.29059e-07	f2
1	i1	0.500023	10.6888	-7.36052e-07	f2
1	i1	0.481809	10.7679	-7.43706e-07	f2
1	i1	0.463665	10.8471	-7.50417e-07	f2
1	i1	0.44545	10.9262	-7.60704e-07	f2
1	i1	0.427243	11.0053	-7.69508e-07	f2
1	i1	0.409103	11.0844	-7.76862e-07	f2
1	i1	0.390893	11.1635	-7.88673e-07	f2
1	i1	0.372748	11.2426	-7.95545e-07	f2
1	i1	0.354537	11.3217	-8.083e-07	f2
1	i1	0.33636	11.4009	-8.17951e-07	f2
1	i1	0.318211	11.48	-8.31246e-07	f2
1	i1	0.300005	11.5591	-8.44903e-07	f2
1	i1	0.281796	11.6382	-8.54504e-07	f2
1	i1	0.263654	11.7173	-8.65014e-07	f2
1	i1	0.245441	11.7964	-8.81585e-07	f2
1	i1	0.22726	11.8755	-8.95152e-07	f2
1	i1	0.209081	11.9546	-9.05198e-07	f2
1	i1	0.190905	12.0337	-9.19884e-07	f2
1	i1	0.172763	12.1128	-9.30827e-07	f2
1	i1	0.154552	12.1919	-9.46451e-07	f2
1	i1	0.13634	12.271	-9.61282e-07	f2
1	i1	0.118195	12.3501	-9.71193e-07	f2
1	i1	0.0999818	12.4292	-9.86996e-07	f2
1	i1	0.081802	12.5084	-1.00015e-06	f2
1	i1	0.0636286	12.5875	-1.0109e-06	f2
1	i1	0.0454505	12.6666	-1.0234e-06	f2
1	i1	0.0272408	12.7457	-1.03646e-06	f2
1	i1	0.00909465	12.8248	-1.04517e-06	f2
1	i1	-0.00908897	12.9108	-9.64199e-07	f2
1	i1	-0.0272408	12.9899	-1.05366e-06	f2
1	i1	-0.0454171	13.069	-1.06561e-06	f2
1	i1	-0.0636317	13.1481	-1.07687e-06	f2
1	i1	-0.0817775	13.2272	-1.08548e-06	f2
1	i1	-0.0999624	13.3063	-1.09305e-06	f2
1	i1	-0.118176	13.3854	-1.10182e-06	f2
1	i1	-0.136328	13.4645	-1.10601e-06	f2
1	i1	-0.154544	13.5436	-1.11445e-06	f2
1	i1	-0.172716	13.6227	-1.11537e-06	f2
1	i1	-0.190869	13.7018	-1.11764e-06	f2
1	i1	-0.209084	13.7809	-1.1246e-06	f2
1	i1	-0.227234	13.86	-1.12781e-06	f2
1	i1	-0.245415	13.9391	-1.12949e-06	f2
1	i1	-0.263634	14.0182	-1.13144e-06	f2
1	i1	-0.28178	14.0973	-1.13131e-06	f2
1	i1	-0.299991	14.1764	-1.13711e-06	f2
1	i1	-0.318167	14.2556	-1.13138e-06	f2
1	i1	-0.336322	14.3346	-1.13141e-06	f2
1	i1	-0.354535	14.4138	-1.13732e-06	f2
1	i1	-0.372716	14.4929	-1.13595e-06	f2
1	i1	-0.390899	14.572	-1.13239e-06	f2
1	i1	-0.409078	14.6511	-1.13292e-06	f2
1	i1	-0.427223	14.7303	-1.13356e-06	f2
1	i1	-0.445436	14.8094	-1.13921e-06	f2
1	i1	-0.463621	14.8885	-1.13669e-06	f2
1	i1	-0.481768	14.9676	-1.1342e-06	f2
1	i1	-0.499986	15.0467	-1.14108e-06	f2
1	i1	-0.518197	15.1258	-1.14376e-06	f2
1	i1	-0.536346	15.205	-1.14289e-06	f2
1	i1	-0.554521	15.2841	-1.14937e-06	f2
1	i1	-0.572737	15.3632	-1.15812e-06	f2
1	i1	-0.590881	15.4423	-1.16493e-06	f2
1	i1	-0.609069	15.5214	-1.17108e-06	f2
1	i1	-0.627219	15.6005	-1.18122e-06	f2
1	i1	-0.645427	15.6796	-1.19752e-06	f2
1	i1	-0.663638	15.7588	-1.21031e-06	f2
1	i1	-0.681783	15.8378	-1.22335e-06	f2
1	i1	-0.699965	15.9169	-1.24729e-06	f2
1	i1	-0.718176	15.9961	-1.2761e-06	f2
1	i1	-0.73633	16.0752	-1.30652e-06	f2
1	i1	-0.754513	16.1543	-1.33123e-06	f2
1	i1	-0.772722	16.5477	-1.3705e-06	f2
1	i1	-0.790867	16.75	-1.42871e-06	f2
1	i1	-0.809083	16.8292	-1.48494e-06	f2
1	i1	-0.827228	16.9083	-1.5224e-06	f2
1	i1	-0.84541	16.9874	-1.59614e-06	f2
1	i1	-0.863623	17.381	-7.58961e-07	f2
1	i1	-0.881774	17.4591	-1.34885e-06	f2
1	i1	-0.899955	17.5372	-1.51384e-06	f2
1	i1	-0.899953	17.733	-8.0689e-07	f2
1	i1	-0.881767	17.8121	-1.31529e-07	f2
1	i1	-0.86362	17.8912	5.96704e-08	f1
1	i1	-0.845403	17.9703	1.85861e-07	f1
1	i1	-0.827223	18.0494	2.73385e-07	f1
1	i1	-0.809078	18.1286	3.38518e-07	f1
1	i1	-0.790865	18.2077	3.94746e-07	f1
1	i1	-0.77272	18.2868	4.36201e-07	f1
1	i1	-0.754507	18.3659	4.74679e-07	f1
1	i1	-0.736324	18.445	5.02732e-07	f1
1	i1	-0.718171	18.5241	5.28832e-07	f1
1	i1	-0.69996	18.6032	5.53365e-07	f1
1	i1	-0.681779	18.6823	5.70599e-07	f1
1	i1	-0.663636	18.7614	5.88814e-07	f1
1	i1	-0.645423	18.8405	6.07761e-07	f1
1	i1	-0.627213	18.9196	6.20948e-07	f1
1	i1	-0.609068	18.9987	6.34097e-07	f1
1	i1	-0.590876	19.0778	6.51222e-07	f1
1	i1	-0.572733	19.1569	6.64549e-07	f1
1	i1	-0.554516	19.236	6.76581e-07	f1
1	i1	-0.536341	19.3151	6.87352e-07	f1
1	i1	-0.518193	19.3942	6.98678e-07	f1
1	i1	-0.499982	19.4733	7.09206e-07	f1
1	i1	-0.481763	19.5524	7.22093e-07	f1
1	i1	-0.463619	19.6315	7.32114e-07	f1
1	i1	-0.445432	19.7106	7.45555e-07	f1
1	i1	-0.427218	19.7898	7.55837e-07	f1
1	i1	-0.409074	19.8689	7.69155e-07	f1
1	i1	-0.390894	19.948	7.77122e-07	f1
1	i1	-0.372713	20.0271	7.92288e-07	f1
1	i1	-0.35453	20.1062	8.05013e-07	f1
1	i1	-0.336318	20.1853	8.1695e-07	f1
1	i1	-0.318165	20.2644	8.26475e-07	f1
1	i1	-0.299986	20.3436	8.39972e-07	f1
1	i1	-0.281776	20.4227	8.49921e-07	f1
1	i1	-0.263629	20.5018	8.64994e-07	f1
1	i1	-0.24541	20.5809	8.75683e-07	f1
1	i1	-0.227229	20.66	8.91655e-07	f1
1	i1	-0.209079	20.7391	9.02399e-07	f1
1	i1	-0.190866	20.8182	9.13458e-07	f1
1	i1	-0.172712	20.8973	9.27613e-07	f1
1	i1	-0.154539	20.9764	9.4287e-07	f1
1	i1	-0.136323	21.0555	9.57116e-07	f1
1	i1	-0.118171	21.1347	9.63843e-07	f1
1	i1	-0.0999578	21.2138	9.79177e-07	f1
1	i1	-0.0817732	21.2929	9.95622e-07	f1
1	i1	-0.0636271	21.372	1.00735e-06	f1
1	i1	-0.0454121	21.4511	1.01974e-06	f1
1	i1	-0.0272336	21.5302	1.03298e-06	f1
1	i1	-0.00908443	21.6093	1.04835e-06	f1
1	i1	0.00909959	21.6954	9.70643e-07	f1
1	i1	0.0272453	21.7745	1.0658e-06	f1
1	i1	0.0454543	21.8536	1.08405e-06	f1
1	i1	0.0636329	21.9327	1.09684e-06	f1
1	i1	0.0818064	22.0118	1.11239e-06	f1
1	i1	0.0999872	22.0909	1.12714e-06	f1
1	i1	0.118199	22.17	1.1397e-06	f1
1	i1	0.136345	22.2491	1.14771e-06	f1
1	i1	0.154557	22.3282	1.1648e-06	f1
1	i1	0.172768	22.4074	1.17764e-06	f1
1	i1	0.19091	22.4865	1.18303e-06	f1
1	i1	0.209086	22.5656	1.19159e-06	f1
1	i1	0.227264	22.6447	1.20402e-06	f1
1	i1	0.245444	22.7238	1.21116e-06	f1
1	i1	0.263657	22.8029	1.21953e-06	f1
1	i1	0.2818	22.882	1.21987e-06	f1
1	i1	0.30001	22.9611	1.23226e-06	f1
1	i1	0.318213	23.0402	1.23784e-06	f1
1	i1	0.336361	23.1193	1.23753e-06	f1
1	i1	0.354541	23.1984	1.23934e-06	f1
1	i1	0.372752	23.2775	1.24793e-06	f1
1	i1	0.390897	23.3566	1.2476e-06	f1
1	i1	0.409107	23.4357	1.24977e-06	f1
1	i1	0.427246	23.5148	1.24674e-06	f1
1	i1	0.445454	23.5939	1.25736e-06	f1
1	i1	0.463669	23.673	1.25731e-06	f1
1	i1	0.481812	23.7521	1.25893e-06	f1
1	i1	0.500026	23.8312	1.25814e-06	f1
1	i1	0.518206	23.9103	1.26586e-06	f1
1	i1	0.536345	23.9894	1.26988e-06	f1
1	i1	0.554552	24.0686	1.27286e-06	f1
1	i1	0.572764	24.1477	1.27723e-06	f1
1	i1	0.590904	24.2268	1.29258e-06	f1
1	i1	0.609124	24.3059	1.30609e-06	f1
1	i1	0.627268	24.385	1.31218e-06	f1
1	i1	0.645473	24.4641	1.3269e-06	f1
1	i1	0.663648	24.5432	1.35515e-06	f1
1	i1	0.681778	24.9366	1.38355e-06	f1
1	i1	0.699994	25.139	1.40843e-06	f1
1	i1	0.718204	25.2181	1.43407e-06	f1
1	i1	0.736356	25.2972	1.49272e-06	f1
1	i1	0.754565	25.3764	1.54624e-06	f1
1	i1	0.772742	25.7698	1.58965e-06	f1
1	i1	0.790918	25.848	1.64797e-06	f1
1	i1	0.809097	25.926	7.39168e-07	f1
1	i1	0.827238	26.0042	1.39409e-06	f1
1	i1	0.845448	26.0823	1.57255e-06	f1
1	i1	0.863672	26.1604	1.72167e-06	f1
1	i1	0.881806	26.2385	1.85997e-06	f1
1	i1	0.900015	26.3166	2.00932e-06	f1
1	i1	0.881801	26.5189	8.06935e-07	f1
1	i1	0.863664	26.598	8.22976e-09	f1
1	i1	0.84544	26.6771	-2.07366e-07	f2
1	i1	0.82723	26.7562	-3.30784e-07	f2
1	i1	0.80909	26.8353	-4.12367e-07	f2
1	i1	0.790911	26.9144	-4.71984e-07	f2
1	i1	0.772739	26.9935	-5.15324e-07	f2
1	i1	0.754561	27.0726	-5.48648e-07	f2
1	i1	0.736349	27.1517	-5.73388e-07	f2
1	i1	0.7182	27.2309	-5.92487e-07	f2
1	i1	0.699993	27.31	-6.1041e-07	f2
1	i1	0.681781	27.3891	-6.24521e-07	f2
1	i1	0.663644	27.4682	-6.32025e-07	f2
1	i1	0.645469	27.5473	-6.43472e-07	f2
1	i1	0.627263	27.6264	-6.52685e-07	f2
1	i1	0.609118	27.7055	-6.59358e-07	f2
1	i1	0.5909	27.7846	-6.68974e-07	f2
1	i1	0.572758	27.8637	-6.74604e-07	f2
1	i1	0.554547	27.9428	-6.8454e-07	f2
1	i1	0.536341	28.022	-6.91746e-07	f2
1	i1	0.5182	28.1011	-6.98623e-07	f2
1	i1	0.500019	28.1801	-7.07051e-07	f2
1	i1	0.481808	28.2593	-7.16668e-07	f2
1	i1	0.463665	28.3384	-7.22964e-07	f2
1	i1	0.445449	28.4175	-7.35114e-07	f2
1	i1	0.427241	28.4966	-7.44762e-07	f2
1	i1	0.409102	28.5757	-7.51554e-07	f2
1	i1	0.390893	28.6548	-7.65013e-07	f2
1	i1	0.372747	28.734	-7.74643e-07	f2
1	i1	0.354537	28.8131	-7.88009e-07	f2
1	i1	0.336359	28.8922	-7.97557e-07	f2
1	i1	0.31821	28.9713	-8.10658e-07	f2
1	i1	0.300004	29.0504	-8.25217e-07	f2
1	i1	0.281795	29.1295	-8.37133e-07	f2
1	i1	0.263653	29.2086	-8.4964e-07	f2
1	i1	0.24544	29.2877	-8.64492e-07	f2
1	i1	0.22726	29.3668	-8.77575e-07	f2
1	i1	0.20908	29.4459	-8.90953e-07	f2
1	i1	0.190904	29.525	-9.04734e-07	f2
1	i1	0.172763	29.6041	-9.19141e-07	f2
1	i1	0.154552	29.6832	-9.3603e-07	f2
1	i1	0.136339	29.7623	-9.49497e-07	f2
1	i1	0.118194	29.8414	-9.60057e-07	f2
1	i1	0.0999821	29.9205	-9.76812e-07	f2
1	i1	0.0818013	29.9996	-9.89913e-07	f2
1	i1	0.0636273	30.0787	-1.00078e-06	f2
1	i1	0.0454495	30.1579	-1.01283e-06	f2
1	i1	0.0272396	30.237	-1.0276e-06	f2
1	i1	0.00909423	30.3161	-1.03872e-06	f2
1	i1	-0.0090891	30.4021	-9.58567e-07	f2
1	i1	-0.0272405	30.4812	-1.04667e-06	f2
1	i1	-0.0454169	30.5603	-1.05948e-06	f2
1	i1	-0.0636324	30.6394	-1.0729e-06	f2
1	i1	-0.0817777	30.7185	-1.07984e-06	f2
1	i1	-0.0999625	30.7976	-1.08878e-06	f2
1	i1	-0.118176	30.8767	-1.09439e-06	f2
1	i1	-0.136328	30.9558	-1.09988e-06	f2
1	i1	-0.154545	31.0349	-1.10886e-06	f2
1	i1	-0.172716	31.114	-1.11243e-06	f2
1	i1	-0.19087	31.1932	-1.11235e-06	f2
1	i1	-0.209084	31.2723	-1.119e-06	f2
1	i1	-0.227234	31.3514	-1.12265e-06	f2
1	i1	-0.245416	31.4305	-1.12509e-06	f2
1	i1	-0.263635	31.5096	-1.12679e-06	f2
1	i1	-0.281781	31.5886	-1.12633e-06	f2
1	i1	-0.299991	31.6678	-1.13163e-06	f2
1	i1	-0.31817	31.7469	-1.12929e-06	f2
1	i1	-0.336322	31.826	-1.12786e-06	f2
1	i1	-0.354535	31.9051	-1.13151e-06	f2
1	i1	-0.372719	31.9842	-1.13246e-06	f2
1	i1	-0.3909	32.0633	-1.13051e-06	f2
1	i1	-0.409079	32.1424	-1.12959e-06	f2
1	i1	-0.427224	32.2215	-1.12891e-06	f2
1	i1	-0.445437	32.3006	-1.13547e-06	f2
1	i1	-0.463621	32.3798	-1.1318e-06	f2
1	i1	-0.481769	32.4589	-1.13104e-06	f2
1	i1	-0.499987	32.538	-1.1366e-06	f2
1	i1	-0.518197	32.6171	-1.14188e-06	f2
1	i1	-0.536346	32.6962	-1.13995e-06	f2
1	i1	-0.55452	32.7754	-1.14416e-06	f2
1	i1	-0.572737	32.8545	-1.15319e-06	f2
1	i1	-0.590881	32.9336	-1.16195e-06	f2
1	i1	-0.60907	33.0127	-1.16433e-06	f2
1	i1	-0.627219	33.0918	-1.17382e-06	f2
1	i1	-0.645428	33.1709	-1.19092e-06	f2
1	i1	-0.663641	33.25	-1.2098e-06	f2
1	i1	-0.681784	33.3291	-1.21962e-06	f2
1	i1	-0.699965	33.4082	-1.24111e-06	f2
1	i1	-0.718176	33.4873	-1.26867e-06	f2
1	i1	-0.73633	33.5664	-1.30027e-06	f2
1	i1	-0.754513	33.6455	-1.32573e-06	f2
1	i1	-0.772721	34.039	-1.36278e-06	f2
1	i1	-0.790868	34.2413	-1.41467e-06	f2
1	i1	-0.809084	34.3204	-1.47971e-06	f2
1	i1	-0.827229	34.3995	-1.51959e-06	f2
1	i1	-0.84541	34.4786	-1.58292e-06	f2
1	i1	-0.863623	34.8721	-7.51409e-07	f2
1	i1	-0.881773	34.9503	-1.34189e-06	f2
1	i1	-0.899956	35.0284	-1.50564e-06	f2
1	i1	-0.899953	35.2242	-7.9877e-07	f2
1	i1	-0.881768	35.3033	-1.25473e-07	f2
1	i1	-0.86362	35.3824	6.48165e-08	f2
1	i1	-0.845404	35.4615	1.90672e-07	f1
1	i1	-0.827223	35.5407	2.75693e-07	f1
1	i1	-0.809078	35.6198	3.40651e-07	f1
1	i1	-0.790865	35.6989	3.97616e-07	f1
1	i1	-0.77272	35.778	4.3738e-07	f1
1	i1	-0.754507	35.8571	4.76609e-07	f1
1	i1	-0.736325	35.9362	5.04546e-07	f1
1	i1	-0.718171	36.0153	5.29776e-07	f1
1	i1	-0.69996	36.0944	5.52809e-07	f1
1	i1	-0.681778	36.1736	5.72304e-07	f1
1	i1	-0.663636	36.2527	5.90475e-07	f1
1	i1	-0.645423	36.3318	6.09825e-07	f1
1	i1	-0.627213	36.4109	6.24471e-07	f1
1	i1	-0.609064	36.49	6.36572e-07	f1
1	i1	-0.590876	36.569	6.51908e-07	f1
1	i1	-0.572733	36.6481	6.63512e-07	f1
1	i1	-0.554515	36.7273	6.74919e-07	f1
1	i1	-0.536342	36.8064	6.89986e-07	f1
1	i1	-0.518192	36.8855	6.98838e-07	f1
1	i1	-0.499982	36.9646	7.11921e-07	f1
1	i1	-0.481763	37.0437	7.2356e-07	f1
1	i1	-0.463615	37.1228	7.33655e-07	f1
1	i1	-0.44543	37.2019	7.4637e-07	f1
1	i1	-0.427218	37.281	7.59568e-07	f1
1	i1	-0.409073	37.3601	7.67762e-07	f1
1	i1	-0.390894	37.4393	7.80654e-07	f1
1	i1	-0.372713	37.5184	7.91688e-07	f1
1	i1	-0.35453	37.5975	8.04269e-07	f1
1	i1	-0.336317	37.6766	8.17485e-07	f1
1	i1	-0.318164	37.7557	8.27011e-07	f1
1	i1	-0.299985	37.8348	8.41485e-07	f1
1	i1	-0.281776	37.9139	8.55797e-07	f1
1	i1	-0.263629	37.9931	8.65211e-07	f1
1	i1	-0.24541	38.0721	8.79874e-07	f1
1	i1	-0.227229	38.1513	8.928e-07	f1
1	i1	-0.209079	38.2304	9.04076e-07	f1
1	i1	-0.190865	38.3095	9.19139e-07	f1
1	i1	-0.172711	38.3886	9.30741e-07	f1
1	i1	-0.154539	38.4677	9.43509e-07	f1
1	i1	-0.136323	38.5468	9.58801e-07	f1
1	i1	-0.118171	38.6259	9.69333e-07	f1
1	i1	-0.0999564	38.705	9.84684e-07	f1
1	i1	-0.0817727	38.7841	9.97025e-07	f1
1	i1	-0.0636266	38.8632	1.01059e-06	f1
1	i1	-0.0454115	38.9424	1.02587e-06	f1
1	i1	-0.0272347	39.0215	1.03775e-06	f1
1	i1	-0.00908347	39.1006	1.05125e-06	f1
1	i1	0.00909959	39.1866	9.74028e-07	f1
1	i1	0.0272448	39.2657	1.07033e-06	f1
1	i1	0.0454547	39.3448	1.09021e-06	f1
1	i1	0.0636334	39.4239	1.10364e-06	f1
1	i1	0.0818064	39.503	1.1162e-06	f1
1	i1	0.0999869	39.5821	1.13136e-06	f1
1	i1	0.1182	39.6612	1.14677e-06	f1
1	i1	0.136344	39.7403	1.15471e-06	f1
1	i1	0.154558	39.8194	1.16676e-06	f1
1	i1	0.172767	39.8986	1.18051e-06	f1
1	i1	0.190909	39.9777	1.18982e-06	f1
1	i1	0.209086	40.0568	1.19861e-06	f1
1	i1	0.227265	40.1359	1.20397e-06	f1
1	i1	0.245445	40.215	1.21414e-06	f1
1	i1	0.263658	40.2941	1.22622e-06	f1
1	i1	0.2818	40.3732	1.22639e-06	f1
1	i1	0.30001	40.4523	1.23084e-06	f1
1	i1	0.318216	40.5314	1.23898e-06	f1
1	i1	0.336364	40.6105	1.24329e-06	f1
1	i1	0.354541	40.6897	1.24338e-06	f1
1	i1	0.372753	40.7688	1.24645e-06	f1
1	i1	0.390898	40.8479	1.24839e-06	f1
1	i1	0.409107	40.9269	1.25519e-06	f1
1	i1	0.427246	41.0061	1.25175e-06	f1
1	i1	0.445454	41.0852	1.25219e-06	f1
1	i1	0.463669	41.1643	1.25683e-06	f1
1	i1	0.481811	41.2434	1.26035e-06	f1
1	i1	0.500027	41.3225	1.26225e-06	f1
1	i1	0.518205	41.4016	1.26168e-06	f1
1	i1	0.536347	41.4807	1.26719e-06	f1
1	i1	0.554553	41.5598	1.27761e-06	f1
1	i1	0.572763	41.6389	1.28113e-06	f1
1	i1	0.590905	41.718	1.28347e-06	f1
1	i1	0.609123	41.7971	1.3013e-06	f1
1	i1	0.627268	41.8762	1.31693e-06	f1
1	i1	0.645474	41.9553	1.32996e-06	f1
1	i1	0.663649	42.0344	1.34304e-06	f1
1	i1	0.681786	42.1136	1.36804e-06	f1
1	i1	0.699997	42.5071	1.41585e-06	f1
1	i1	0.718203	42.7094	1.4446e-06	f1
1	i1	0.736356	42.7886	1.47235e-06	f1
1	i1	0.754566	42.8677	1.52843e-06	f1
1	i1	0.772744	42.9468	1.59484e-06	f1
1	i1	0.790916	43.3402	1.649e-06	f1
1	i1	0.809099	43.4183	7.36435e-07	f1
1	i1	0.827239	43.4964	1.38946e-06	f1
1	i1	0.845448	43.5745	1.56508e-06	f1
1	i1	0.863672	43.6526	1.71153e-06	f1
1	i1	0.881807	43.7307	1.85035e-06	f1
1	i1	0.900015	43.8088	1.99893e-06	f1
1	i1	0.881802	44.0111	8.04445e-07	f1
1	i1	0.863665	44.0903	9.07813e-09	f1
1	i1	0.845441	44.1694	-2.05011e-07	f1
1	i1	0.827231	44.2485	-3.27967e-07	f2
1	i1	0.80909	44.3276	-4.10499e-07	f2
1	i1	0.790912	44.4067	-4.69903e-07	f2
1	i1	0.772738	44.4858	-5.10871e-07	f2
1	i1	0.754561	44.5649	-5.43813e-07	f2
1	i1	0.736352	44.644	-5.69802e-07	f2
1	i1	0.718201	44.7231	-5.88613e-07	f2
1	i1	0.699993	44.8022	-6.05458e-07	f2
1	i1	0.681781	44.8814	-6.18897e-07	f2
1	i1	0.663645	44.9605	-6.28844e-07	f2
1	i1	0.64547	45.0396	-6.38091e-07	f2
1	i1	0.627265	45.1187	-6.49522e-07	f2
1	i1	0.60912	45.1978	-6.56067e-07	f2
1	i1	0.590901	45.2769	-6.66448e-07	f2
1	i1	0.572759	45.356	-6.72298e-07	f2
1	i1	0.554549	45.4351	-6.80133e-07	f2
1	i1	0.536344	45.5142	-6.87564e-07	f2
1	i1	0.518201	45.5933	-6.94804e-07	f2
1	i1	0.500023	45.6724	-7.03631e-07	f2
1	i1	0.481809	45.7515	-7.1478e-07	f2
1	i1	0.463665	45.8306	-7.2074e-07	f2
1	i1	0.44545	45.9098	-7.29998e-07	f2
1	i1	0.427243	45.9889	-7.39225e-07	f2
1	i1	0.409104	46.068	-7.48652e-07	f2
1	i1	0.390894	46.1471	-7.59932e-07	f2
1	i1	0.372748	46.2262	-7.71598e-07	f2
1	i1	0.354538	46.3053	-7.83623e-07	f2
1	i1	0.336361	46.3844	-7.965e-07	f2
1	i1	0.318212	46.4635	-8.08517e-07	f2
1	i1	0.300006	46.5426	-8.21524e-07	f2
1	i1	0.281797	46.6217	-8.36703e-07	f2
1	i1	0.263655	46.7008	-8.48165e-07	f2
1	i1	0.245442	46.7799	-8.62389e-07	f2
1	i1	0.227261	46.859	-8.75814e-07	f2
1	i1	0.209082	46.9381	-8.91902e-07	f2
1	i1	0.190905	47.0172	-9.05507e-07	f2
1	i1	0.172764	47.0963	-9.16684e-07	f2
1	i1	0.154553	47.1754	-9.32283e-07	f2
1	i1	0.136341	47.2545	-9.49643e-07	f2
1	i1	0.118196	47.3336	-9.61756e-07	f2
1	i1	0.0999827	47.4128	-9.75257e-07	f2
1	i1	0.0818029	47.4919	-9.8857e-07	f2
1	i1	0.0636299	47.571	-1.00278e-06	f2
1	i1	0.0454513	47.6501	-1.01692e-06	f2
1	i1	0.0272422	47.7292	-1.02649e-06	f2
1	i1	0.00909506	47.8083	-1.03596e-06	f2
1	i1	-0.00908787	47.8943	-9.59634e-07	f2
1	i1	-0.0272397	47.9734	-1.04705e-06	f2
1	i1	-0.045416	48.0525	-1.06281e-06	f2
1	i1	-0.0636317	48.1316	-1.07461e-06	f2
1	i1	-0.0817772	48.2107	-1.08106e-06	f2
1	i1	-0.0999617	48.2898	-1.0935e-06	f2
1	i1	-0.118176	48.3689	-1.10513e-06	f2
1	i1	-0.136328	48.448	-1.1029e-06	f2
1	i1	-0.154544	48.5271	-1.1089e-06	f2
1	i1	-0.172715	48.6062	-1.11563e-06	f2
1	i1	-0.19087	48.6853	-1.11982e-06	f2
1	i1	-0.209084	48.7644	-1.12474e-06	f2
1	i1	-0.227233	48.8435	-1.12414e-06	f2
1	i1	-0.245414	48.9226	-1.12622e-06	f2
1	i1	-0.263634	49.0017	-1.13071e-06	f2
1	i1	-0.281781	49.0808	-1.12903e-06	f2
1	i1	-0.299991	49.1599	-1.12973e-06	f2
1	i1	-0.318169	49.239	-1.13114e-06	f2
1	i1	-0.336322	49.3181	-1.13179e-06	f2
1	i1	-0.354534	49.3973	-1.13113e-06	f2
1	i1	-0.372718	49.4764	-1.12874e-06	f2
1	i1	-0.390899	49.5555	-1.13039e-06	f2
1	i1	-0.409078	49.6346	-1.13265e-06	f2
1	i1	-0.427223	49.7137	-1.12822e-06	f2
1	i1	-0.445436	49.7928	-1.12909e-06	f2
1	i1	-0.46362	49.8719	-1.13141e-06	f2
1	i1	-0.481768	49.9511	-1.13245e-06	f2
1	i1	-0.499987	50.0302	-1.13616e-06	f2
1	i1	-0.518197	50.1093	-1.13846e-06	f2
1	i1	-0.536345	50.1884	-1.14073e-06	f2
1	i1	-0.55452	50.2675	-1.1464e-06	f2
1	i1	-0.572737	50.3466	-1.15242e-06	f2
1	i1	-0.590881	50.4257	-1.15424e-06	f2
1	i1	-0.609069	50.5049	-1.16553e-06	f2
1	i1	-0.627218	50.584	-1.17872e-06	f2
1	i1	-0.645428	50.6631	-1.19039e-06	f2
1	i1	-0.663641	50.7422	-1.20264e-06	f2
1	i1	-0.681783	50.8213	-1.221e-06	f2
1	i1	-0.699965	50.9004	-1.24455e-06	f2
1	i1	-0.718177	50.9795	-1.26845e-06	f2
1	i1	-0.736329	51.0586	-1.29133e-06	f2
1	i1	-0.754513	51.1377	-1.32781e-06	f2
1	i1	-0.772722	51.5311	-1.37754e-06	f2
1	i1	-0.790867	51.7335	-1.41886e-06	f2
1	i1	-0.809083	51.8126	-1.45633e-06	f2
1	i1	-0.827229	51.8917	-1.51917e-06	f2
1	i1	-0.84541	51.9708	-1.60279e-06	f2
1	i1	-0.863623	52.3643	-7.5017e-07	f2
1	i1	-0.881773	52.4425	-1.33807e-06	f2
1	i1	-0.899957	52.5206	-1.49883e-06	f2
1	i2	-0.88177	0.197353	-1.48775e-06	f1
1	i2	-0.863622	0.399694	-9.99871e-07	f1
1	i2	-0.845405	0.478848	-4.26567e-07	f1
1	i2	-0.827223	0.557977	-2.56629e-07	f1
1	i2	-0.809078	0.637101	-1.41237e-07	f1
1	i2	-0.790865	0.716223	-5.08072e-08	f1
1	i2	-0.77272	0.795364	1.67707e-08	f1
1	i2	-0.754507	0.874464	7.85174e-08	f1
1	i2	-0.736323	0.953562	1.2507e-07	f1
1	i2	-0.718171	1.03269	1.64744e-07	f1
1	i2	-0.699959	1.11178	2.00447e-07	f1
1	i2	-0.681777	1.1909	2.28427e-07	f1
1	i2	-0.663635	1.27	2.56271e-07	f1
1	i2	-0.645422	1.34911	2.81483e-07	f1
1	i2	-0.627213	1.42823	3.06129e-07	f1
1	i2	-0.609064	1.50733	3.23102e-07	f1
1	i2	-0.590875	1.58644	3.41581e-07	f1
1	i2	-0.572732	1.66555	3.5711e-07	f1
1	i2	-0.554514	1.74465	3.74298e-07	f1
1	i2	-0.536341	1.82377	3.89511e-07	f1
1	i2	-0.518192	1.90286	4.04261e-07	f1
1	i2	-0.499981	1.98196	4.20755e-07	f1
1	i2	-0.481763	2.06107	4.33906e-07	f1
1	i2	-0.463615	2.14017	4.43574e-07	f1
1	i2	-0.445431	2.21929	4.57231e-07	f1
1	i2	-0.427218	2.29841	4.70131e-07	f1
1	i2	-0.409073	2.37753	4.8185e-07	f1
1	i2	-0.390893	2.45666	4.95618e-07	f1
1	i2	-0.372713	2.53577	5.05528e-07	f1
1	i2	-0.354529	2.61488	5.16615e-07	f1
1	i2	-0.336317	2.69398	5.30079e-07	f1
1	i2	-0.318164	2.77309	5.42725e-07	f1
1	i2	-0.299985	2.85222	5.54396e-07	f1
1	i2	-0.281775	2.93134	5.66205e-07	f1
1	i2	-0.263628	3.01047	5.76768e-07	f1
1	i2	-0.24541	3.08956	5.87688e-07	f1
1	i2	-0.227229	3.16866	5.99035e-07	f1
1	i2	-0.209079	3.24777	6.09414e-07	f1
1	i2	-0.190864	3.32688	6.22149e-07	f1
1	i2	-0.172711	3.40599	6.31281e-07	f1
1	i2	-0.154539	3.48509	6.42132e-07	f1
1	i2	-0.136323	3.5642	6.56118e-07	f1
1	i2	-0.118172	3.64331	6.65315e-07	f1
1	i2	-0.0999567	3.72241	6.76708e-07	f1
1	i2	-0.0817724	3.80153	6.8613e-07	f1
1	i2	-0.0636275	3.88064	6.98618e-07	f1
1	i2	-0.0454115	3.95975	7.11115e-07	f1
1	i2	-0.0272349	4.03887	7.19362e-07	f1
1	i2	-0.00908402	4.11798	7.30594e-07	f1
1	i2	0.00909931	4.20401	6.633e-07	f1
1	i2	0.0272451	4.28313	7.44555e-07	f1
1	i2	0.0454551	4.36224	7.61776e-07	f1
1	i2	0.063633	4.44136	7.75846e-07	f1
1	i2	0.0818074	4.52046	7.87006e-07	f1
1	i2	0.0999877	4.59956	8.00601e-07	f1
1	i2	0.1182	4.67867	8.1638e-07	f1
1	i2	0.136345	4.75776	8.2576e-07	f1
1	i2	0.154558	4.83688	8.41535e-07	f1
1	i2	0.172768	4.916	8.53806e-07	f1
1	i2	0.19091	4.9951	8.64658e-07	f1
1	i2	0.209086	5.07421	8.78405e-07	f1
1	i2	0.227265	5.15331	8.87168e-07	f1
1	i2	0.245446	5.23243	8.93643e-07	f1
1	i2	0.263658	5.31154	9.11279e-07	f1
1	i2	0.2818	5.39065	9.16877e-07	f1
1	i2	0.30001	5.46975	9.25875e-07	f1
1	i2	0.318215	5.54887	9.31978e-07	f1
1	i2	0.336364	5.62797	9.40053e-07	f1
1	i2	0.354542	5.7071	9.45325e-07	f1
1	i2	0.372753	5.78622	9.51002e-07	f1
1	i2	0.390897	5.86532	9.53254e-07	f1
1	i2	0.409107	5.94443	9.62172e-07	f1
1	i2	0.427247	6.02354	9.64297e-07	f1
1	i2	0.445454	6.10265	9.68521e-07	f1
1	i2	0.46367	6.18177	9.70762e-07	f1
1	i2	0.481812	6.26087	9.78362e-07	f1
1	i2	0.500027	6.33997	9.81717e-07	f1
1	i2	0.518206	6.41912	9.84186e-07	f1
1	i2	0.536347	6.49822	9.8722e-07	f1
1	i2	0.554553	6.57732	9.99845e-07	f1
1	i2	0.572764	6.65641	1.00604e-06	f1
1	i2	0.590905	6.73554	1.01002e-06	f1
1	i2	0.609124	6.81466	1.02243e-06	f1
1	i2	0.627268	6.89375	1.04031e-06	f1
1	i2	0.645474	6.97284	1.05816e-06	f1
1	i2	0.663649	7.05195	1.06943e-06	f1
1	i2	0.681786	7.13105	1.0876e-06	f1
1	i2	0.699998	7.21015	1.1347e-06	f1
1	i2	0.718203	7.60366	1.16489e-06	f1
1	i2	0.736355	7.80602	1.19089e-06	f1
1	i2	0.754566	7.88516	1.23417e-06	f1
1	i2	0.772744	7.96429	1.30109e-06	f1
1	i2	0.790916	8.35773	4.9968e-07	f1
1	i2	0.809098	8.43586	5.18347e-07	f1
1	i2	0.827238	8.51396	1.06884e-06	f1
1	i2	0.845449	8.59207	1.24587e-06	f1
1	i2	0.863673	8.67016	5.26212e-07	f1
1	i2	0.881807	8.74826	1.20557e-06	f1
1	i2	0.900016	8.82639	1.41718e-06	f1
1	i2	0.881802	9.02871	4.57729e-07	f1
1	i2	0.863664	9.10784	-2.32586e-07	f2
1	i2	0.845441	9.18695	-4.07409e-07	f2
1	i2	0.827232	9.26605	-5.0536e-07	f2
1	i2	0.809094	9.34515	-5.70652e-07	f2
1	i2	0.79091	9.42426	-6.1433e-07	f2
1	i2	0.77274	9.50335	-6.4843e-07	f2
1	i2	0.754561	9.58248	-6.73367e-07	f2
1	i2	0.736351	9.66159	-6.95735e-07	f2
1	i2	0.718201	9.74072	-7.07444e-07	f2
1	i2	0.699995	9.81983	-7.20364e-07	f2
1	i2	0.681781	9.89894	-7.30989e-07	f2
1	i2	0.663641	9.97802	-7.35927e-07	f2
1	i2	0.645469	10.0571	-7.43821e-07	f2
1	i2	0.627265	10.1362	-7.51405e-07	f2
1	i2	0.609121	10.2153	-7.53292e-07	f2
1	i2	0.590901	10.2945	-7.6184e-07	f2
1	i2	0.57276	10.3736	-7.63215e-07	f2
1	i2	0.554549	10.4527	-7.73076e-07	f2
1	i2	0.536344	10.5318	-7.7892e-07	f2
1	i2	0.518199	10.6109	-7.82414e-07	f2
1	i2	0.500025	10.69	-7.88608e-07	f2
1	i2	0.481809	10.7691	-7.95387e-07	f2
1	i2	0.463667	10.8482	-8.01332e-07	f2
1	i2	0.445451	10.9273	-8.10443e-07	f2
1	i2	0.427238	11.0064	-8.18241e-07	f2
1	i2	0.409104	11.0855	-8.24754e-07	f2
1	i2	0.390895	11.1646	-8.35215e-07	f2
1	i2	0.372749	11.2438	-8.41302e-07	f2
1	i2	0.35454	11.3228	-8.526e-07	f2
1	i2	0.336358	11.4019	-8.61147e-07	f2
1	i2	0.318211	11.481	-8.72924e-07	f2
1	i2	0.300006	11.5601	-8.8502e-07	f2
1	i2	0.281796	11.6392	-8.93524e-07	f2
1	i2	0.263654	11.7183	-9.02833e-07	f2
1	i2	0.245442	11.7974	-9.1751e-07	f2
1	i2	0.227262	11.8765	-9.29526e-07	f2
1	i2	0.209082	11.9556	-9.38424e-07	f2
1	i2	0.190906	12.0347	-9.51432e-07	f2
1	i2	0.172764	12.1138	-9.61124e-07	f2
1	i2	0.154553	12.1929	-9.74963e-07	f2
1	i2	0.136341	12.2721	-9.88099e-07	f2
1	i2	0.118196	12.3512	-9.96878e-07	f2
1	i2	0.0999826	12.4303	-1.01087e-06	f2
1	i2	0.0818027	12.5094	-1.02252e-06	f2
1	i2	0.0636289	12.5885	-1.03205e-06	f2
1	i2	0.0454514	12.6676	-1.04312e-06	f2
1	i2	0.0272415	12.7467	-1.05469e-06	f2
1	i2	0.00909602	12.8258	-1.0624e-06	f2
1	i2	-0.00908842	12.9119	-9.90683e-07	f2
1	i2	-0.0272397	12.991	-1.06992e-06	f2
1	i2	-0.0454139	13.0701	-1.0805e-06	f2
1	i2	-0.0636332	13.1492	-1.09048e-06	f2
1	i2	-0.0817774	13.2283	-1.0981e-06	f2
1	i2	-0.0999614	13.3074	-1.10481e-06	f2
1	i2	-0.118178	13.3865	-1.11258e-06	f2
1	i2	-0.136328	13.4656	-1.11629e-06	f2
1	i2	-0.154542	13.5447	-1.12377e-06	f2
1	i2	-0.172716	13.6238	-1.12458e-06	f2
1	i2	-0.190871	13.7029	-1.12659e-06	f2
1	i2	-0.209083	13.782	-1.13275e-06	f2
1	i2	-0.227233	13.8611	-1.1356e-06	f2
1	i2	-0.245414	13.9402	-1.13708e-06	f2
1	i2	-0.263632	14.0193	-1.13881e-06	f2
1	i2	-0.281781	14.0984	-1.13869e-06	f2
1	i2	-0.29999	14.1775	-1.14383e-06	f2
1	i2	-0.318169	14.2567	-1.13876e-06	f2
1	i2	-0.336322	14.3358	-1.13878e-06	f2
1	i2	-0.354535	14.4149	-1.14402e-06	f2
1	i2	-0.372718	14.494	-1.1428e-06	f2
1	i2	-0.390899	14.5731	-1.13965e-06	f2
1	i2	-0.409078	14.6523	-1.14013e-06	f2
1	i2	-0.427223	14.7314	-1.14069e-06	f2
1	i2	-0.445434	14.8105	-1.14569e-06	f2
1	i2	-0.46362	14.8896	-1.14347e-06	f2
1	i2	-0.481768	14.9687	-1.14125e-06	f2
1	i2	-0.499986	15.0478	-1.14735e-06	f2
1	i2	-0.518197	15.127	-1.14973e-06	f2
1	i2	-0.536346	15.2061	-1.14896e-06	f2
1	i2	-0.55452	15.2852	-1.1547e-06	f2
1	i2	-0.572737	15.3643	-1.16244e-06	f2
1	i2	-0.59088	15.4434	-1.16848e-06	f2
1	i2	-0.609068	15.5225	-1.17392e-06	f2
1	i2	-0.627218	15.6016	-1.18291e-06	f2
1	i2	-0.645426	15.6807	-1.19734e-06	f2
1	i2	-0.663643	15.7598	-1.20867e-06	f2
1	i2	-0.681782	15.839	-1.22022e-06	f2
1	i2	-0.699965	15.918	-1.24143e-06	f2
1	i2	-0.718176	15.9972	-1.26694e-06	f2
1	i2	-0.736331	16.0763	-1.29388e-06	f2
1	i2	-0.754514	16.1554	-1.31577e-06	f2
1	i2	-0.772726	16.2345	-1.35055e-06	f2
1	i2	-0.790867	16.628	-1.40211e-06	f2
1	i2	-0.809081	16.8303	-1.45191e-06	f2
1	i2	-0.827229	16.9094	-1.4851e-06	f2
1	i2	-0.84541	16.9886	-1.55041e-06	f2
1	i2	-0.863622	17.3821	-8.08899e-07	f2
1	i2	-0.881775	17.4602	-1.33138e-06	f2
1	i2	-0.899956	17.5384	-1.47751e-06	f2
1	i2	-0.899955	17.7341	-8.51351e-07	f2
1	i2	-0.881768	17.8133	-2.53169e-07	f2
1	i2	-0.86362	17.8924	-8.38188e-08	f1
1	i2	-0.845404	17.9715	2.79512e-08	f1
1	i2	-0.827223	18.0506	1.05473e-07	f1
1	i2	-0.809077	18.1297	1.63162e-07	f1
1	i2	-0.790865	18.2088	2.12965e-07	f1
1	i2	-0.772719	18.2879	2.49682e-07	f1
1	i2	-0.754506	18.367	2.83763e-07	f1
1	i2	-0.736324	18.4461	3.08611e-07	f1
1	i2	-0.718172	18.5252	3.31728e-07	f1
1	i2	-0.699959	18.6043	3.53457e-07	f1
1	i2	-0.681774	18.6834	3.68722e-07	f1
1	i2	-0.663636	18.7626	3.84855e-07	f1
1	i2	-0.645422	18.8417	4.01638e-07	f1
1	i2	-0.627214	18.9208	4.13318e-07	f1
1	i2	-0.609064	18.9999	4.24963e-07	f1
1	i2	-0.590875	19.079	4.40131e-07	f1
1	i2	-0.572733	19.1581	4.51935e-07	f1
1	i2	-0.554516	19.2372	4.62593e-07	f1
1	i2	-0.536341	19.3163	4.72132e-07	f1
1	i2	-0.518196	19.3954	4.82165e-07	f1
1	i2	-0.499982	19.4746	4.91489e-07	f1
1	i2	-0.481758	19.5537	5.02904e-07	f1
1	i2	-0.463614	19.6328	5.1178e-07	f1
1	i2	-0.445431	19.7119	5.23685e-07	f1
1	i2	-0.42722	19.791	5.32792e-07	f1
1	i2	-0.409074	19.8701	5.44587e-07	f1
1	i2	-0.390894	19.9492	5.51644e-07	f1
1	i2	-0.372712	20.0284	5.65077e-07	f1
1	i2	-0.35453	20.1075	5.76348e-07	f1
1	i2	-0.336317	20.1866	5.86921e-07	f1
1	i2	-0.318164	20.2657	5.95357e-07	f1
1	i2	-0.299986	20.3448	6.07311e-07	f1
1	i2	-0.281776	20.4239	6.16123e-07	f1
1	i2	-0.26363	20.503	6.29474e-07	f1
1	i2	-0.245412	20.5821	6.38942e-07	f1
1	i2	-0.227228	20.6612	6.53089e-07	f1
1	i2	-0.20908	20.7403	6.62605e-07	f1
1	i2	-0.190865	20.8195	6.724e-07	f1
1	i2	-0.17271	20.8986	6.84938e-07	f1
1	i2	-0.15454	20.9777	6.98451e-07	f1
1	i2	-0.136323	21.0568	7.11069e-07	f1
1	i2	-0.11817	21.1359	7.17027e-07	f1
1	i2	-0.0999568	21.215	7.30608e-07	f1
1	i2	-0.0817724	21.2941	7.45174e-07	f1
1	i2	-0.0636265	21.3732	7.55563e-07	f1
1	i2	-0.0454119	21.4523	7.66533e-07	f1
1	i2	-0.0272343	21.5314	7.78265e-07	f1
1	i2	-0.00908347	21.6105	7.91875e-07	f1
1	i2	0.00909958	21.6966	7.2305e-07	f1
1	i2	0.0272478	21.7757	8.07335e-07	f1
1	i2	0.0454554	21.8548	8.23498e-07	f1
1	i2	0.063633	21.9339	8.34829e-07	f1
1	i2	0.0818074	22.013	8.48596e-07	f1
1	i2	0.0999875	22.0921	8.61666e-07	f1
1	i2	0.1182	22.1712	8.72784e-07	f1
1	i2	0.136345	22.2503	8.79882e-07	f1
1	i2	0.154557	22.3294	8.9502e-07	f1
1	i2	0.172767	22.4085	9.06396e-07	f1
1	i2	0.190909	22.4876	9.11167e-07	f1
1	i2	0.209085	22.5667	9.1875e-07	f1
1	i2	0.227265	22.6458	9.29753e-07	f1
1	i2	0.245445	22.7249	9.3608e-07	f1
1	i2	0.263657	22.804	9.43492e-07	f1
1	i2	0.281799	22.8831	9.43793e-07	f1
1	i2	0.30001	22.9623	9.54766e-07	f1
1	i2	0.318215	23.0414	9.59714e-07	f1
1	i2	0.336364	23.1205	9.59435e-07	f1
1	i2	0.354542	23.1996	9.61042e-07	f1
1	i2	0.372754	23.2787	9.68651e-07	f1
1	i2	0.390898	23.3578	9.68356e-07	f1
1	i2	0.409107	23.4369	9.70279e-07	f1
1	i2	0.427246	23.516	9.67595e-07	f1
1	i2	0.445454	23.5951	9.77002e-07	f1
1	i2	0.463669	23.6743	9.76954e-07	f1
1	i2	0.481811	23.7534	9.78394e-07	f1
1	i2	0.500027	23.8325	9.77693e-07	f1
1	i2	0.518204	23.9116	9.84526e-07	f1
1	i2	0.536348	23.9907	9.8809e-07	f1
1	i2	0.55455	24.0698	9.90729e-07	f1
1	i2	0.572763	24.1489	9.94598e-07	f1
1	i2	0.590905	24.228	1.00819e-06	f1
1	i2	0.609123	24.3071	1.02016e-06	f1
1	i2	0.627267	24.3862	1.02556e-06	f1
1	i2	0.645473	24.4653	1.03859e-06	f1
1	i2	0.663649	24.5444	1.06362e-06	f1
1	i2	0.681785	24.6235	1.08877e-06	f1
1	i2	0.699997	25.017	1.11081e-06	f1
1	i2	0.718203	25.2193	1.13352e-06	f1
1	i2	0.736356	25.2985	1.18546e-06	f1
1	i2	0.754566	25.3776	1.23287e-06	f1
1	i2	0.772746	25.4567	1.27132e-06	f1
1	i2	0.790916	25.8502	1.32297e-06	f1
1	i2	0.809099	25.9283	5.18027e-07	f1
1	i2	0.827238	26.0064	1.09811e-06	f1
1	i2	0.845449	26.0845	1.25617e-06	f1
1	i2	0.863672	26.1626	1.38825e-06	f1
1	i2	0.881808	26.2407	1.51075e-06	f1
1	i2	0.900015	26.3188	1.64303e-06	f1
1	i2	0.881804	26.5211	5.7805e-07	f1
1	i2	0.863664	26.6003	-1.29381e-07	f1
1	i2	0.845441	26.6794	-3.20339e-07	f2
1	i2	0.827229	26.7585	-4.29653e-07	f2
1	i2	0.809091	26.8376	-5.01913e-07	f2
1	i2	0.790912	26.9167	-5.54717e-07	f2
1	i2	0.772739	26.9958	-5.93104e-07	f2
1	i2	0.754561	27.0749	-6.2262e-07	f2
1	i2	0.736352	27.154	-6.44533e-07	f2
1	i2	0.718201	27.2332	-6.6145e-07	f2
1	i2	0.699993	27.3123	-6.77324e-07	f2
1	i2	0.68178	27.3914	-6.89822e-07	f2
1	i2	0.663644	27.4705	-6.96469e-07	f2
1	i2	0.645471	27.5496	-7.06607e-07	f2
1	i2	0.627264	27.6287	-7.14768e-07	f2
1	i2	0.609119	27.7078	-7.20679e-07	f2
1	i2	0.590901	27.7869	-7.29195e-07	f2
1	i2	0.572759	27.866	-7.34182e-07	f2
1	i2	0.554548	27.9451	-7.42982e-07	f2
1	i2	0.536343	28.0242	-7.49365e-07	f2
1	i2	0.5182	28.1033	-7.55457e-07	f2
1	i2	0.500023	28.1824	-7.62921e-07	f2
1	i2	0.481808	28.2615	-7.71439e-07	f2
1	i2	0.463665	28.3407	-7.77016e-07	f2
1	i2	0.44545	28.4198	-7.87777e-07	f2
1	i2	0.427242	28.4989	-7.96323e-07	f2
1	i2	0.409103	28.578	-8.02339e-07	f2
1	i2	0.390894	28.6571	-8.14259e-07	f2
1	i2	0.372748	28.7362	-8.22789e-07	f2
1	i2	0.354537	28.8153	-8.34628e-07	f2
1	i2	0.33636	28.8944	-8.43084e-07	f2
1	i2	0.318212	28.9735	-8.54688e-07	f2
1	i2	0.300005	29.0526	-8.67584e-07	f2
1	i2	0.281796	29.1318	-8.78137e-07	f2
1	i2	0.263654	29.2109	-8.89215e-07	f2
1	i2	0.24544	29.29	-9.0237e-07	f2
1	i2	0.227261	29.3691	-9.13958e-07	f2
1	i2	0.209081	29.4482	-9.25807e-07	f2
1	i2	0.190906	29.5273	-9.38014e-07	f2
1	i2	0.172764	29.6064	-9.50774e-07	f2
1	i2	0.154553	29.6855	-9.65733e-07	f2
1	i2	0.13634	29.7646	-9.77661e-07	f2
1	i2	0.118197	29.8437	-9.87014e-07	f2
1	i2	0.0999826	29.9229	-1.00185e-06	f2
1	i2	0.0818024	30.002	-1.01346e-06	f2
1	i2	0.0636283	30.081	-1.02309e-06	f2
1	i2	0.04545	30.1602	-1.03376e-06	f2
1	i2	0.0272416	30.2393	-1.04684e-06	f2
1	i2	0.00909437	30.3184	-1.05669e-06	f2
1	i2	-0.00908883	30.4044	-9.85695e-07	f2
1	i2	-0.0272394	30.4835	-1.06373e-06	f2
1	i2	-0.0454161	30.5626	-1.07507e-06	f2
1	i2	-0.0636312	30.6417	-1.08696e-06	f2
1	i2	-0.0817765	30.7208	-1.09311e-06	f2
1	i2	-0.0999614	30.7999	-1.10103e-06	f2
1	i2	-0.118175	30.879	-1.10599e-06	f2
1	i2	-0.136328	30.9581	-1.11086e-06	f2
1	i2	-0.154544	31.0372	-1.11881e-06	f2
1	i2	-0.172716	31.1163	-1.12198e-06	f2
1	i2	-0.19087	31.1954	-1.12191e-06	f2
1	i2	-0.209083	31.2745	-1.12779e-06	f2
1	i2	-0.227233	31.3536	-1.13102e-06	f2
1	i2	-0.245415	31.4327	-1.13319e-06	f2
1	i2	-0.263634	31.5118	-1.13469e-06	f2
1	i2	-0.28178	31.5909	-1.13429e-06	f2
1	i2	-0.29999	31.6701	-1.13898e-06	f2
1	i2	-0.318169	31.7492	-1.13691e-06	f2
1	i2	-0.336322	31.8283	-1.13564e-06	f2
1	i2	-0.354534	31.9074	-1.13887e-06	f2
1	i2	-0.372718	31.9865	-1.13972e-06	f2
1	i2	-0.390899	32.0656	-1.13799e-06	f2
1	i2	-0.409078	32.1448	-1.13717e-06	f2
1	i2	-0.427222	32.2239	-1.13657e-06	f2
1	i2	-0.445436	32.303	-1.14238e-06	f2
1	i2	-0.46362	32.3821	-1.13913e-06	f2
1	i2	-0.481767	32.4612	-1.13846e-06	f2
1	i2	-0.499986	32.5403	-1.14338e-06	f2
1	i2	-0.518197	32.6194	-1.14806e-06	f2
1	i2	-0.536346	32.6985	-1.14635e-06	f2
1	i2	-0.55452	32.7776	-1.15008e-06	f2
1	i2	-0.572737	32.8568	-1.15808e-06	f2
1	i2	-0.59088	32.9359	-1.16584e-06	f2
1	i2	-0.609068	33.015	-1.16794e-06	f2
1	i2	-0.627218	33.0941	-1.17635e-06	f2
1	i2	-0.645427	33.1732	-1.19149e-06	f2
1	i2	-0.663641	33.2523	-1.20822e-06	f2
1	i2	-0.681783	33.3314	-1.21692e-06	f2
1	i2	-0.699965	33.4105	-1.23595e-06	f2
1	i2	-0.718176	33.4897	-1.26036e-06	f2
1	i2	-0.73633	33.5688	-1.28835e-06	f2
1	i2	-0.754512	33.6479	-1.3109e-06	f2
1	i2	-0.772723	34.0413	-1.34372e-06	f2
1	i2	-0.790867	34.2436	-1.38968e-06	f2
1	i2	-0.809083	34.3227	-1.44729e-06	f2
1	i2	-0.827229	34.4019	-1.4826e-06	f2
1	i2	-0.84541	34.481	-1.5387e-06	f2
1	i2	-0.863622	34.8745	-8.0221e-07	f2
1	i2	-0.881772	34.9526	-1.32522e-06	f2
1	i2	-0.899956	35.0308	-1.47025e-06	f2
1	i2	-0.899953	35.2265	-8.44158e-07	f2
1	i2	-0.881767	35.3057	-2.47805e-07	f2
1	i2	-0.86362	35.3848	-7.92608e-08	f2
1	i2	-0.845404	35.4639	3.22124e-08	f1
1	i2	-0.827223	35.543	1.07518e-07	f1
1	i2	-0.809078	35.6222	1.65052e-07	f1
1	i2	-0.790865	35.7013	2.15507e-07	f1
1	i2	-0.772719	35.7804	2.50727e-07	f1
1	i2	-0.754507	35.8595	2.85473e-07	f1
1	i2	-0.736325	35.9385	3.10217e-07	f1
1	i2	-0.718171	36.0176	3.32564e-07	f1
1	i2	-0.69996	36.0967	3.52965e-07	f1
1	i2	-0.681778	36.1758	3.70232e-07	f1
1	i2	-0.663636	36.255	3.86326e-07	f1
1	i2	-0.645423	36.3341	4.03465e-07	f1
1	i2	-0.627213	36.4132	4.16437e-07	f1
1	i2	-0.609064	36.4923	4.27156e-07	f1
1	i2	-0.590876	36.5714	4.40739e-07	f1
1	i2	-0.572733	36.6505	4.51017e-07	f1
1	i2	-0.554516	36.7296	4.6112e-07	f1
1	i2	-0.536341	36.8087	4.74466e-07	f1
1	i2	-0.518192	36.8878	4.82306e-07	f1
1	i2	-0.499982	36.9669	4.93894e-07	f1
1	i2	-0.481764	37.0461	5.04203e-07	f1
1	i2	-0.463616	37.1252	5.13144e-07	f1
1	i2	-0.445431	37.2043	5.24407e-07	f1
1	i2	-0.427218	37.2834	5.36096e-07	f1
1	i2	-0.409073	37.3625	5.43354e-07	f1
1	i2	-0.390895	37.4416	5.54772e-07	f1
1	i2	-0.372714	37.5207	5.64546e-07	f1
1	i2	-0.35453	37.5998	5.75689e-07	f1
1	i2	-0.336318	37.679	5.87394e-07	f1
1	i2	-0.318164	37.7581	5.95832e-07	f1
1	i2	-0.299986	37.8372	6.08652e-07	f1
1	i2	-0.281776	37.9163	6.21329e-07	f1
1	i2	-0.263629	37.9954	6.29666e-07	f1
1	i2	-0.24541	38.0745	6.42654e-07	f1
1	i2	-0.227228	38.1536	6.54102e-07	f1
1	i2	-0.209079	38.2327	6.6409e-07	f1
1	i2	-0.190865	38.3118	6.77432e-07	f1
1	i2	-0.172711	38.3909	6.87708e-07	f1
1	i2	-0.15454	38.47	6.99017e-07	f1
1	i2	-0.136324	38.5491	7.12561e-07	f1
1	i2	-0.118171	38.6283	7.2189e-07	f1
1	i2	-0.0999576	38.7073	7.35486e-07	f1
1	i2	-0.0817728	38.7865	7.46417e-07	f1
1	i2	-0.0636276	38.8656	7.58428e-07	f1
1	i2	-0.0454119	38.9447	7.71963e-07	f1
1	i2	-0.027235	39.0238	7.82485e-07	f1
1	i2	-0.00908333	39.1029	7.94449e-07	f1
1	i2	0.00909973	39.1889	7.26048e-07	f1
1	i2	0.0272462	39.2681	8.11348e-07	f1
1	i2	0.0454555	39.3471	8.28952e-07	f1
1	i2	0.0636332	39.4262	8.40852e-07	f1
1	i2	0.0818067	39.5053	8.51971e-07	f1
1	i2	0.0999875	39.5844	8.65402e-07	f1
1	i2	0.1182	39.6635	8.79053e-07	f1
1	i2	0.136345	39.7427	8.86078e-07	f1
1	i2	0.154557	39.8218	8.96759e-07	f1
1	i2	0.172767	39.9009	9.08936e-07	f1
1	i2	0.190909	39.98	9.17177e-07	f1
1	i2	0.209086	40.0591	9.24963e-07	f1
1	i2	0.227265	40.1382	9.2971e-07	f1
1	i2	0.245445	40.2173	9.38718e-07	f1
1	i2	0.263657	40.2964	9.49418e-07	f1
1	i2	0.2818	40.3755	9.49566e-07	f1
1	i2	0.30001	40.4546	9.53516e-07	f1
1	i2	0.318215	40.5337	9.60723e-07	f1
1	i2	0.336364	40.6128	9.6454e-07	f1
1	i2	0.354541	40.692	9.64617e-07	f1
1	i2	0.372753	40.7711	9.67338e-07	f1
1	i2	0.390898	40.8501	9.69057e-07	f1
1	i2	0.409107	40.9292	9.75081e-07	f1
1	i2	0.427246	41.0083	9.72033e-07	f1
1	i2	0.445454	41.0875	9.72425e-07	f1
1	i2	0.463669	41.1666	9.76531e-07	f1
1	i2	0.481811	41.2457	9.79646e-07	f1
1	i2	0.500027	41.3248	9.8133e-07	f1
1	i2	0.518204	41.4039	9.80826e-07	f1
1	i2	0.536346	41.483	9.85704e-07	f1
1	i2	0.554553	41.5622	9.94935e-07	f1
1	i2	0.572763	41.6412	9.98052e-07	f1
1	i2	0.590905	41.7204	1.00012e-06	f1
1	i2	0.609123	41.7995	1.01592e-06	f1
1	i2	0.627268	41.8786	1.02976e-06	f1
1	i2	0.645474	41.9577	1.04131e-06	f1
1	i2	0.663647	42.0368	1.05289e-06	f1
1	i2	0.681785	42.1159	1.07503e-06	f1
1	i2	0.699998	42.195	1.11738e-06	f1
1	i2	0.718203	42.5885	1.14284e-06	f1
1	i2	0.736353	42.7908	1.16743e-06	f1
1	i2	0.754566	42.87	1.2171e-06	f1
1	i2	0.772743	42.9491	1.27592e-06	f1
1	i2	0.790916	43.3425	1.32389e-06	f1
1	i2	0.809098	43.4207	5.15607e-07	f1
1	i2	0.827238	43.4988	1.094e-06	f1
1	i2	0.845448	43.5769	1.24955e-06	f1
1	i2	0.863672	43.655	1.37927e-06	f1
1	i2	0.881806	43.7331	1.50223e-06	f1
1	i2	0.900015	43.8112	1.63383e-06	f1
1	i2	0.881801	44.0135	5.75844e-07	f1
1	i2	0.863664	44.0927	-1.2863e-07	f1
1	i2	0.845441	44.1718	-3.18253e-07	f1
1	i2	0.82723	44.2509	-4.27158e-07	f2
1	i2	0.809091	44.33	-5.00258e-07	f2
1	i2	0.790912	44.4091	-5.52873e-07	f2
1	i2	0.772738	44.4882	-5.8916e-07	f2
1	i2	0.754561	44.5673	-6.18337e-07	f2
1	i2	0.73635	44.6464	-6.41356e-07	f2
1	i2	0.7182	44.7255	-6.58017e-07	f2
1	i2	0.699993	44.8046	-6.72938e-07	f2
1	i2	0.68178	44.8838	-6.84841e-07	f2
1	i2	0.663643	44.9629	-6.93651e-07	f2
1	i2	0.645469	45.042	-7.01842e-07	f2
1	i2	0.627263	45.1211	-7.11966e-07	f2
1	i2	0.609119	45.2002	-7.17763e-07	f2
1	i2	0.5909	45.2793	-7.26958e-07	f2
1	i2	0.572758	45.3584	-7.3214e-07	f2
1	i2	0.554548	45.4376	-7.39079e-07	f2
1	i2	0.536343	45.5167	-7.45661e-07	f2
1	i2	0.518201	45.5957	-7.52074e-07	f2
1	i2	0.500023	45.6748	-7.59892e-07	f2
1	i2	0.481808	45.7539	-7.69767e-07	f2
1	i2	0.463665	45.833	-7.75046e-07	f2
1	i2	0.44545	45.9121	-7.83246e-07	f2
1	i2	0.427243	45.9913	-7.91418e-07	f2
1	i2	0.409103	46.0704	-7.99768e-07	f2
1	i2	0.390894	46.1495	-8.09759e-07	f2
1	i2	0.372748	46.2286	-8.20092e-07	f2
1	i2	0.354538	46.3077	-8.30742e-07	f2
1	i2	0.33636	46.3868	-8.42148e-07	f2
1	i2	0.318212	46.4659	-8.52792e-07	f2
1	i2	0.300005	46.545	-8.64312e-07	f2
1	i2	0.281796	46.6241	-8.77757e-07	f2
1	i2	0.263654	46.7032	-8.87909e-07	f2
1	i2	0.245441	46.7823	-9.00508e-07	f2
1	i2	0.227261	46.8614	-9.12398e-07	f2
1	i2	0.209082	46.9405	-9.26648e-07	f2
1	i2	0.190905	47.0196	-9.38698e-07	f2
1	i2	0.172764	47.0987	-9.48598e-07	f2
1	i2	0.154552	47.1778	-9.62414e-07	f2
1	i2	0.136341	47.2569	-9.7779e-07	f2
1	i2	0.118195	47.3361	-9.88519e-07	f2
1	i2	0.0999833	47.4152	-1.00048e-06	f2
1	i2	0.0818016	47.4943	-1.01227e-06	f2
1	i2	0.0636293	47.5734	-1.02485e-06	f2
1	i2	0.0454509	47.6525	-1.03738e-06	f2
1	i2	0.0272416	47.7316	-1.04586e-06	f2
1	i2	0.00909533	47.8107	-1.05424e-06	f2
1	i2	-0.0090891	47.8968	-9.8664e-07	f2
1	i2	-0.0272398	47.9759	-1.06406e-06	f2
1	i2	-0.0454169	48.055	-1.07803e-06	f2
1	i2	-0.0636321	48.1341	-1.08847e-06	f2
1	i2	-0.0817771	48.2132	-1.09419e-06	f2
1	i2	-0.0999621	48.2923	-1.10521e-06	f2
1	i2	-0.118176	48.3714	-1.11551e-06	f2
1	i2	-0.136328	48.4505	-1.11353e-06	f2
1	i2	-0.154544	48.5296	-1.11885e-06	f2
1	i2	-0.172716	48.6087	-1.12481e-06	f2
1	i2	-0.19087	48.6878	-1.12852e-06	f2
1	i2	-0.209083	48.7668	-1.13288e-06	f2
1	i2	-0.227234	48.8459	-1.13235e-06	f2
1	i2	-0.245415	48.925	-1.13419e-06	f2
1	i2	-0.263634	49.0041	-1.13817e-06	f2
1	i2	-0.281781	49.0832	-1.13668e-06	f2
1	i2	-0.299991	49.1624	-1.1373e-06	f2
1	i2	-0.31817	49.2415	-1.13855e-06	f2
1	i2	-0.336322	49.3206	-1.13912e-06	f2
1	i2	-0.354535	49.3998	-1.13854e-06	f2
1	i2	-0.372718	49.4789	-1.13642e-06	f2
1	i2	-0.390899	49.558	-1.13788e-06	f2
1	i2	-0.409078	49.6371	-1.13988e-06	f2
1	i2	-0.427223	49.7162	-1.13596e-06	f2
1	i2	-0.445436	49.7953	-1.13673e-06	f2
1	i2	-0.46362	49.8744	-1.13878e-06	f2
1	i2	-0.481768	49.9536	-1.13971e-06	f2
1	i2	-0.499987	50.0327	-1.14299e-06	f2
1	i2	-0.518197	50.1118	-1.14503e-06	f2
1	i2	-0.536346	50.1909	-1.14704e-06	f2
1	i2	-0.55452	50.27	-1.15206e-06	f2
1	i2	-0.572737	50.3491	-1.15739e-06	f2
1	i2	-0.590881	50.4283	-1.15901e-06	f2
1	i2	-0.60907	50.5074	-1.169e-06	f2
1	i2	-0.627219	50.5865	-1.18069e-06	f2
1	i2	-0.645428	50.6656	-1.19103e-06	f2
1	i2	-0.663641	50.7447	-1.20188e-06	f2
1	i2	-0.681783	50.8238	-1.21814e-06	f2
1	i2	-0.699965	50.9029	-1.239e-06	f2
1	i2	-0.718177	50.982	-1.26016e-06	f2
1	i2	-0.736329	51.0611	-1.28043e-06	f2
1	i2	-0.754512	51.1402	-1.31274e-06	f2
1	i2	-0.772721	51.5337	-1.35679e-06	f2
1	i2	-0.790867	51.736	-1.39339e-06	f2
1	i2	-0.809083	51.8151	-1.42657e-06	f2
1	i2	-0.827229	51.8942	-1.48223e-06	f2
1	i2	-0.84541	51.9733	-1.5563e-06	f2
1	i2	-0.863622	52.3669	-8.01113e-07	f2
1	i2	-0.881772	52.445	-1.32183e-06	f2
1	i2	-0.899955	52.5231	-1.46421e-06	f2
1	r1	-0.881769	0.197362	-1.25165e-06	f1
1	r1	-0.863622	0.399703	-8.10769e-07	f1
1	r1	-0.845403	0.478832	-2.92701e-07	f1
1	r1	-0.827223	0.557938	-1.39136e-07	f1
1	r1	-0.809077	0.637082	-3.48618e-08	f1
1	r1	-0.790864	0.716223	4.68551e-08	f1
1	r1	-0.772719	0.795352	1.07922e-07	f1
1	r1	-0.754506	0.874438	1.6372e-07	f1
1	r1	-0.736324	0.953535	2.05787e-07	f1
1	r1	-0.71817	1.03267	2.41639e-07	f1
1	r1	-0.699959	1.11177	2.73902e-07	f1
1	r1	-0.681777	1.19087	2.99186e-07	f1
1	r1	-0.663635	1.26998	3.24347e-07	f1
1	r1	-0.645422	1.34909	3.4713e-07	f1
1	r1	-0.627211	1.42819	3.69401e-07	f1
1	r1	-0.609064	1.50732	3.84739e-07	f1
1	r1	-0.590875	1.58643	4.01438e-07	f1
1	r1	-0.572732	1.66553	4.1547e-07	f1
1	r1	-0.554515	1.74464	4.31003e-07	f1
1	r1	-0.53634	1.82375	4.4475e-07	f1
1	r1	-0.518192	1.90286	4.58079e-07	f1
1	r1	-0.499981	1.98198	4.72984e-07	f1
1	r1	-0.481762	2.06109	4.84868e-07	f1
1	r1	-0.463615	2.1402	4.93604e-07	f1
1	r1	-0.44543	2.21932	5.05946e-07	f1
1	r1	-0.427217	2.29843	5.17603e-07	f1
1	r1	-0.409073	2.37753	5.28193e-07	f1
1	r1	-0.390893	2.45664	5.40634e-07	f1
1	r1	-0.372712	2.53576	5.49589e-07	f1
1	r1	-0.354528	2.61488	5.59608e-07	f1
1	r1	-0.336318	2.69399	5.71774e-07	f1
1	r1	-0.318164	2.77311	5.83202e-07	f1
1	r1	-0.299986	2.85223	5.93748e-07	f1
1	r1	-0.281775	2.93135	6.0442e-07	f1
1	r1	-0.263628	3.01045	6.13966e-07	f1
1	r1	-0.245409	3.08957	6.23834e-07	f1
1	r1	-0.227228	3.16869	6.34087e-07	f1
1	r1	-0.209078	3.2478	6.43466e-07	f1
1	r1	-0.190864	3.32692	6.54974e-07	f1
1	r1	-0.17271	3.40604	6.63226e-07	f1
1	r1	-0.154539	3.48517	6.73032e-07	f1
1	r1	-0.136322	3.56427	6.8567e-07	f1
1	r1	-0.11817	3.64339	6.93981e-07	f1
1	r1	-0.0999563	3.7225	7.04276e-07	f1
1	r1	-0.0817716	3.80162	7.1279e-07	f1
1	r1	-0.0636257	3.88071	7.24076e-07	f1
1	r1	-0.0454109	3.95983	7.35368e-07	f1
1	r1	-0.0272334	4.03895	7.42821e-07	f1
1	r1	-0.00908276	4.11804	7.52971e-07	f1
1	r1	0.00910025	4.2041	6.9216e-07	f1
1	r1	0.0272472	4.28324	7.65586e-07	f1
1	r1	0.0454568	4.36236	7.81148e-07	f1
1	r1	0.0636349	4.44144	7.93863e-07	f1
1	r1	0.0818088	4.52055	8.03947e-07	f1
1	r1	0.0999888	4.59965	8.16232e-07	f1
1	r1	0.118201	4.67876	8.30492e-07	f1
1	r1	0.136347	4.75787	8.38968e-07	f1
1	r1	0.154558	4.83697	8.53223e-07	f1
1	r1	0.172769	4.91606	8.64312e-07	f1
1	r1	0.19091	4.99517	8.74118e-07	f1
1	r1	0.209087	5.07428	8.8654e-07	f1
1	r1	0.227267	5.1534	8.9446e-07	f1
1	r1	0.245446	5.2325	9.00311e-07	f1
1	r1	0.26366	5.31161	9.16247e-07	f1
1	r1	0.281802	5.3907	9.21306e-07	f1
1	r1	0.300011	5.46981	9.29437e-07	f1
1	r1	0.318217	5.54892	9.34952e-07	f1
1	r1	0.336366	5.62804	9.42249e-07	f1
1	r1	0.354542	5.70716	9.47013e-07	f1
1	r1	0.372754	5.78626	9.52143e-07	f1
1	r1	0.390899	5.86538	9.54178e-07	f1
1	r1	0.409109	5.94447	9.62236e-07	f1
1	r1	0.427248	6.02356	9.64157e-07	f1
1	r1	0.445455	6.10267	9.67974e-07	f1
1	r1	0.463671	6.18178	9.69999e-07	f1
1	r1	0.481813	6.26089	9.76867e-07	f1
1	r1	0.500028	6.34	9.79898e-07	f1
1	r1	0.518206	6.4191	9.82129e-07	f1
1	r1	0.536349	6.4982	9.84872e-07	f1
1	r1	0.554554	6.5773	9.96281e-07	f1
1	r1	0.572764	6.65642	1.00188e-06	f1
1	r1	0.590906	6.73552	1.00547e-06	f1
1	r1	0.609125	6.81461	1.01669e-06	f1
1	r1	0.627269	6.89372	1.03285e-06	f1
1	r1	0.645474	6.97284	1.04898e-06	f1
1	r1	0.66365	7.05193	1.05916e-06	f1
1	r1	0.681787	7.13102	1.07558e-06	f1
1	r1	0.7	7.21012	1.11815e-06	f1
1	r1	0.718207	7.28923	1.14543e-06	f1
1	r1	0.736358	7.36834	1.16892e-06	f1
1	r1	0.754568	7.44747	1.20803e-06	f1
1	r1	0.772746	7.52659	1.2685e-06	f1
1	r1	0.790919	7.92003	5.44305e-07	f1
1	r1	0.809096	8.12235	5.61173e-07	f1
1	r1	0.827238	8.20145	1.05863e-06	f1
1	r1	0.845448	8.28057	1.2186e-06	f1
1	r1	0.863671	8.67401	5.68281e-07	f1
1	r1	0.881806	8.75214	1.18219e-06	f1
1	r1	0.900016	8.83027	1.37341e-06	f1
1	r1	0.881804	9.03257	5.06396e-07	f1
1	r1	0.863667	9.11171	-1.1741e-07	f2
1	r1	0.845444	9.19082	-2.75389e-07	f2
1	r1	0.827233	9.26993	-3.63903e-07	f2
1	r1	0.809094	9.34904	-4.22904e-07	f2
1	r1	0.790914	9.42815	-4.62374e-07	f2
1	r1	0.772741	9.50727	-4.93189e-07	f2
1	r1	0.754563	9.58639	-5.15723e-07	f2
1	r1	0.736353	9.6655	-5.35936e-07	f2
1	r1	0.718203	9.74464	-5.46517e-07	f2
1	r1	0.699995	9.82375	-5.58192e-07	f2
1	r1	0.681784	9.90285	-5.67793e-07	f2
1	r1	0.663646	9.98194	-5.72256e-07	f2
1	r1	0.645471	10.061	-5.79389e-07	f2
1	r1	0.627266	10.1401	-5.86242e-07	f2
1	r1	0.609121	10.2192	-5.87947e-07	f2
1	r1	0.590903	10.2984	-5.95672e-07	f2
1	r1	0.572761	10.3775	-5.96915e-07	f2
1	r1	0.554551	10.4566	-6.05825e-07	f2
1	r1	0.536345	10.5357	-6.11107e-07	f2
1	r1	0.518203	10.6148	-6.14263e-07	f2
1	r1	0.500026	10.6939	-6.19861e-07	f2
1	r1	0.481809	10.773	-6.25987e-07	f2
1	r1	0.463667	10.8521	-6.31359e-07	f2
1	r1	0.445452	10.9312	-6.39592e-07	f2
1	r1	0.427245	11.0103	-6.46639e-07	f2
1	r1	0.409106	11.0895	-6.52524e-07	f2
1	r1	0.390896	11.1685	-6.61978e-07	f2
1	r1	0.37275	11.2477	-6.67478e-07	f2
1	r1	0.354539	11.3268	-6.77687e-07	f2
1	r1	0.336362	11.4059	-6.85411e-07	f2
1	r1	0.318213	11.485	-6.96053e-07	f2
1	r1	0.300007	11.5641	-7.06983e-07	f2
1	r1	0.281798	11.6432	-7.14668e-07	f2
1	r1	0.263656	11.7223	-7.2308e-07	f2
1	r1	0.245443	11.8014	-7.36343e-07	f2
1	r1	0.227263	11.8805	-7.47202e-07	f2
1	r1	0.209083	11.9596	-7.55243e-07	f2
1	r1	0.190907	12.0387	-7.66998e-07	f2
1	r1	0.172766	12.1178	-7.75756e-07	f2
1	r1	0.154554	12.197	-7.88261e-07	f2
1	r1	0.136343	12.2761	-8.00132e-07	f2
1	r1	0.118198	12.3552	-8.08064e-07	f2
1	r1	0.0999852	12.4343	-8.20713e-07	f2
1	r1	0.0818045	12.5134	-8.3124e-07	f2
1	r1	0.0636311	12.5925	-8.39847e-07	f2
1	r1	0.0454523	12.6716	-8.49848e-07	f2
1	r1	0.0272434	12.7507	-8.60302e-07	f2
1	r1	0.0090971	12.8298	-8.67277e-07	f2
1	r1	-0.00908675	12.9158	-8.02466e-07	f2
1	r1	-0.0272378	12.9949	-8.74068e-07	f2
1	r1	-0.0454147	13.0741	-8.83631e-07	f2
1	r1	-0.06363	13.1532	-8.92649e-07	f2
1	r1	-0.081776	13.2322	-8.99534e-07	f2
1	r1	-0.0999608	13.3113	-9.05595e-07	f2
1	r1	-0.118174	13.3904	-9.12618e-07	f2
1	r1	-0.136326	13.4695	-9.15973e-07	f2
1	r1	-0.154543	13.5487	-9.22727e-07	f2
1	r1	-0.172714	13.6278	-9.23459e-07	f2
1	r1	-0.190867	13.7069	-9.25278e-07	f2
1	r1	-0.209081	13.786	-9.30847e-07	f2
1	r1	-0.227232	13.8651	-9.3342e-07	f2
1	r1	-0.245413	13.9442	-9.3476e-07	f2
1	r1	-0.263632	14.0233	-9.3632e-07	f2
1	r1	-0.281779	14.1024	-9.36217e-07	f2
1	r1	-0.299989	14.1815	-9.40862e-07	f2
1	r1	-0.318168	14.2606	-9.36279e-07	f2
1	r1	-0.336321	14.3397	-9.36297e-07	f2
1	r1	-0.354533	14.4189	-9.41029e-07	f2
1	r1	-0.372717	14.498	-9.3993e-07	f2
1	r1	-0.390897	14.5771	-9.37084e-07	f2
1	r1	-0.409076	14.6562	-9.37511e-07	f2
1	r1	-0.427222	14.7353	-9.3802e-07	f2
1	r1	-0.445434	14.8144	-9.42541e-07	f2
1	r1	-0.463619	14.8935	-9.40529e-07	f2
1	r1	-0.481766	14.9726	-9.38531e-07	f2
1	r1	-0.499985	15.0518	-9.44039e-07	f2
1	r1	-0.518195	15.1309	-9.46188e-07	f2
1	r1	-0.536345	15.21	-9.45491e-07	f2
1	r1	-0.554518	15.2891	-9.50678e-07	f2
1	r1	-0.572736	15.3682	-9.57677e-07	f2
1	r1	-0.590879	15.4474	-9.63131e-07	f2
1	r1	-0.609068	15.5265	-9.68048e-07	f2
1	r1	-0.627216	15.6056	-9.7617e-07	f2
1	r1	-0.645426	15.6847	-9.89216e-07	f2
1	r1	-0.663639	15.7638	-9.99448e-07	f2
1	r1	-0.681782	15.8429	-1.00989e-06	f2
1	r1	-0.699963	15.922	-1.02905e-06	f2
1	r1	-0.718174	16.0011	-1.05211e-06	f2
1	r1	-0.736328	16.0802	-1.07646e-06	f2
1	r1	-0.75451	16.1593	-1.09623e-06	f2
1	r1	-0.772723	16.2384	-1.12766e-06	f2
1	r1	-0.790868	16.3175	-1.17425e-06	f2
1	r1	-0.809082	16.3966	-1.21926e-06	f2
1	r1	-0.827227	16.4758	-1.24924e-06	f2
1	r1	-0.845408	16.5549	-1.30826e-06	f2
1	r1	-0.863621	16.9484	-6.38197e-07	f2
1	r1	-0.881771	17.0265	-1.11034e-06	f2
1	r1	-0.899955	17.1046	-1.24239e-06	f2
1	r1	-0.899951	17.3004	-6.76559e-07	f2
1	r1	-0.881766	17.3795	-1.36009e-07	f2
1	r1	-0.86362	17.4587	1.70241e-08	f1
1	r1	-0.845403	17.5378	1.18025e-07	f1
1	r1	-0.827222	17.6169	1.88078e-07	f1
1	r1	-0.809077	17.696	2.40209e-07	f1
1	r1	-0.790863	17.7751	2.85214e-07	f1
1	r1	-0.772718	17.8543	3.18393e-07	f1
1	r1	-0.754505	17.9333	3.49191e-07	f1
1	r1	-0.736323	18.0124	3.71644e-07	f1
1	r1	-0.71817	18.0916	3.92534e-07	f1
1	r1	-0.699958	18.1707	4.1217e-07	f1
[truncated: 48,074 more rows]

## Sheet: Consumption
Treatment	jar_food	jar	Bee	exp
Ctr	12.3657	10.7874	38	1
Ctr	12.3945	10.8231	38	1
Ctr	12.317	10.7814	33	1
I1	11.7395	10.8566	33	1
I1	11.7283	10.9026	36	1
I1	11.7839	10.8041	38	1
I2	11.8129	10.8463	37	1
I2	11.7585	10.7655	32	1
I2	11.7415	10.7623	32	1
R1	12.8511	10.8421	32	1
R1	12.4035	10.7479	37	1
R1	12.9828	10.8358	31	1
R2	12.5379	10.8152	36	1
R2	12.3675	10.8047	36	1
R2	12.4377	10.8214	33	1
I1R1	11.9933	10.8836	35	1
I1R1	11.8385	10.7536	35	1
I1R1	11.8537	10.8352	31	1
I2R2	12.0506	10.7486	31	1
I2R2	12.2396	10.8712	35	1
I2R2	12.1183	10.879	37	1
Ctr	12.2048	10.7445	38	2
Ctr	12.4488	10.8809	37	2
Ctr	12.402	10.8675	31	2
I1	11.75	10.773	33	2
I1	11.8282	10.9298	35	2
I1	11.7139	10.8357	33	2
I2	11.8951	10.8935	35	2
I2	11.8597	10.8143	32	2
I2	11.7992	10.8753	32	2
R1	12.703	10.8689	32	2
R1	12.5762	10.832	32	2
R1	12.7281	10.9109	35	2
R2	12.5555	10.8566	31	2
R2	12.4611	10.8045	33	2
R2	12.3684	10.7789	38	2
I1R1	11.8791	10.7537	38	2
I1R1	11.9603	10.7972	34	2
I1R1	11.9058	10.8224	33	2
I2R2	12.1993	10.7724	37	2
I2R2	12.0237	10.8139	34	2
I2R2	12.2876	10.9078	36	2
Ctr	12.3416	10.8015	31	3
Ctr	12.3453	10.8704	36	3
Ctr	12.2653	10.7435	37	3
I1	11.8366	10.9225	38	3
I1	11.7833	10.8712	38	3
I1	11.7506	10.8626	35	3
I2	11.8502	10.8865	34	3
I2	11.8254	10.8689	37	3
I2	11.6021	10.7477	35	3
R1	12.6182	10.8433	33	3
R1	12.7535	10.8824	32	3
R1	12.8781	10.9004	31	3
R2	12.4686	10.8723	37	3
R2	12.2356	10.8033	34	3
R2	12.4463	10.7955	37	3
I1R1	12.0229	10.8742	33	3
I1R1	11.892	10.7749	32	3
I1R1	11.8565	10.8023	37	3
I2R2	12.2365	10.8419	31	3
I2R2	11.9804	10.7171	38	3
I2R2	12.3198	10.8863	31	3
Ctr	12.3608	10.8749	36	4
Ctr	12.2755	10.7248	38	4
Ctr	12.4466	10.8793	37	4
I1	11.6776	10.8002	35	4
I1	11.6622	10.828	37	4
I1	11.6397	10.8266	34	4
I2	11.7771	10.7683	32	4
I2	11.8619	10.9004	36	4
I2	11.8138	10.8361	31	4
R1	12.8291	10.8542	33	4
R1	12.8583	10.8743	33	4
R1	12.6343	10.7883	35	4
R2	12.524	10.8454	36	4
R2	12.4376	10.8733	33	4
R2	12.5412	10.8589	37	4
I1R1	11.9679	10.8162	33	4
I1R1	11.7864	10.6748	36	4
I1R1	11.9216	10.7655	38	4
I2R2	12.0894	10.8557	31	4
I2R2	12.1653	10.8853	32	4
I2R2	12.2929	10.8272	34	4
