# Supplementary material for: The flavonoid rutin protects against imidacloprid-induced osmotic and electric disruptions in Africanized honey bees
Source: PLoS One. 2025 Sep 9;20(9):e0331855. doi: 10.1371/journal.pone.0331855 (PMC12419608; doi:10.1371/journal.pone.0331855)
Supplement: S2 File — (RMD) [file pone.0331855.s002.Rmd]

---
title: "Electrical data"
author: "JPHB"
date: "2025-02-07"
output: html_document
---

```{r setup, include=FALSE}
knitr::opts_chunk$set(echo = TRUE)
library(tidyverse)
library(ggh4x)
library(rstatix)
library(readxl)
library(writexl)
```

```{r}
Data <- 
  map(1:5,function(doc){
  setwd("C:/Users/juane/OneDrive - Universidad del rosario/Tesis v2/Electrical features/Data")
  read_xlsx("Homeostasis_consumption_1.xlsx",sheet = doc) %>% 
  mutate(Treatment=str_to_upper(Treatment))
})
```

```{r}
Data[1] %>% bind_rows() %>% 
  pivot_longer(-Treatment,names_to = "Mass",values_to = "Val") %>% 
  mutate(Treatment=factor(Treatment,levels = c("CTR","I1","I2","R1","R2","IR1","IR2"))) %>% 
  ggplot(aes(x=Treatment,y=Val,fill = Mass))+
  # facet_grid2(cols=vars(Mass))+
  geom_boxplot()+
  theme_classic()

ggsave("01_1 wet_dry_mass.pdf", width = 150,height = 100,units = "mm")
```

```{r}
Data[1] %>% bind_rows() %>% 
  filter(Treatment=="CTR") %>% 
  summarise(W=mean(Thorax_W), W_sd=sd(Thorax_W),D=mean(Thorax_D), D_sd=sd(Thorax_D)) %>% 
  mutate(
    per=D/W, SD=((D/W^2*W_sd)^2+(1/W*D_sd)^2)^0.5
  )
```

```{r}
Data[1] %>% bind_rows() %>% 
  group_by(Treatment) %>% 
  summarise(mean=mean(Thorax_W),sd=sd(Thorax_W))
```

```{r}
mass_anova <- 
  map_dfr(c("Thorax_W","Thorax_D"),function(mass1){
  
mass1
  
Data[1] %>% bind_rows() %>%
  pivot_longer(-Treatment,names_to = "Mass",values_to = "Val") %>%
  mutate(Treatment=factor(Treatment,levels =
                            c("CTR","I1","I2","R1","R2","IR1","IR2")))%>%
filter(Mass==mass1) %>% 
  anova_test(Val~Treatment) %>% as.tibble() %>% 
  add_column(mass=mass1)
})

write_xlsx(mass_anova,"01_2 wet_dry_anova.xlsx")
```

```{r}
mass_tukey <- 
  map_dfr(c("Thorax_W","Thorax_D"),function(mass1){
  
mass1
  
Data[1] %>% bind_rows() %>%
  pivot_longer(-Treatment,names_to = "Mass",values_to = "Val") %>%
  mutate(Treatment=factor(Treatment,levels =
                            c("CTR","I1","I2","R1","R2","IR1","IR2")))%>%
filter(Mass==mass1) %>% 
  tukey_hsd(Val~Treatment) %>%  
  add_column(mass=mass1)
})%>% 
  filter(p.adj<0.5, mass=="Thorax_D")

write_xlsx(mass_tukey,"01_3 wet_dry_mass_tukey.xlsx")
```

```{r}
mass_tukey %>% 
  filter(group1=="CTR") %>% 
  filter(mass=="Thorax_W")
```

```{r}
Data[1] %>% bind_rows() %>% 
  group_by(Treatment) %>%
  summarise(
    T_w=mean(Thorax_W),
    T_w_sd=sd(Thorax_W),
    T_D=mean(Thorax_D),
    T_D_sd=sd(Thorax_D)
  ) %>% 
  mutate(W=T_w-T_D,W_sd=(T_w_sd^2+T_D_sd^2)^0.5)%>% 
    mutate(Treatment=factor(Treatment,levels =
                            c("CTR","I1","I2","R1","R2","IR1","IR2"))) %>% 
  ggplot(aes(x=Treatment,y=W,col=Treatment))+
  geom_point() +
  geom_errorbar(aes(ymax = W+W_sd,ymin = W-W_sd))+
  theme_classic()


ggsave("01_4 water.pdf", width = 150,height = 100,units = "mm")
```

```{r}
Water <- 
  Data[1] %>% bind_rows() %>% 
  group_by(Treatment) %>% 
  nest() %>% 
  mutate(data=map(data,function(dat){
    # row=100
    dat %>% add_column(rand=sample.int(100,100)) %>% 
      arrange(rand) %>% 
      add_column(group= seq(1,20) %>% rep(each=5)) %>% 
        group_by(group)%>%
        summarise(
          T_w=mean(Thorax_W),
          T_w_sd=sd(Thorax_W),
          T_D=mean(Thorax_D),
          T_D_sd=sd(Thorax_D)
        ) %>% 
  mutate(W=T_w-T_D,W_sd=(T_w_sd^2+T_D_sd^2)^0.5)
    
  })) %>% 
  unnest() %>% 
  ungroup()%>% 
    mutate(Treatment=factor(Treatment,levels =
                            c("CTR","I1","I2","R1","R2","IR1","IR2"))) 

```

```{r}
Water%>% 
  ggplot(aes(x=Treatment,y=W,col=Treatment))+
  geom_boxplot() +
  geom_jitter(size=0.5)+
  theme_classic()

ggsave("01_4 water.pdf", width = 150,height = 100,units = "mm")
```

```{r}
Water %>% 
anova_test(W~Treatment)
```

```{r}
Water %>% 
tukey_hsd(W~Treatment) %>% 
  filter(
    group1=="CTR"
    # p.adj>0.05
    )
```

```{r}
Evaporacion <-
Data[2] %>% bind_rows() %>% 
  mutate(
    Treatment=factor(Treatment,levels = c("CTR","I1","I2","R1","R2","IR1","IR2")),
    mass_T=mass-con,
    sample_thorax=mass_T/Thorax*1000,
    Bee=Thorax/10
    )%>% 
  ungroup()

Evaporacion
```

```{r}
Evaporacion %>% 
  ggplot(aes(x=Treatment,y=Bee))+
  geom_boxplot() +
  theme_classic()

```

```{r}
Evaporacion %>% 
  filter(t==10) %>% 
  kruskal_test(sample_thorax~Treatment)
```

```{r}
Evaporacion %>% 
  filter(t==60) %>% 
  kruskal_test(sample_thorax~Treatment)
```

```{r 60 min}
Evaporacion %>% 
  filter(t==120) %>% 
  kruskal_test(sample_thorax~Treatment)
```

```{r}
Evaporacion %>% 
  ggplot(
    aes(x=t,y=sample_thorax,col=Treatment)
  )+
  geom_point(size=0.4)+
  geom_smooth()+
  geom_vline(xintercept = 120)+
  theme_classic()+
  labs(y="Sample mass/Thorax mass * 1000")

ggsave("02_1 evaporation.pdf", width = 150,height = 100,units = "mm")
```


```{r}
evaporation_model <- 
  map_dfr(c("CTR","I1","I2","R1","R2","IR1","IR2"),function(treat){
  
  data <- 
  Evaporacion %>% filter(Treatment==treat)
  
  
  mod <- 
    lm(data=data,log(sample_thorax)~(t)) %>% summary()
  
  tibble(R2=mod$r.squared,mo= mod$coef[1],k= mod$coef[2]*1000,
         # err_mo=mod$coef[3],
         err_k= mod$coef[4]*1000) %>% 
         add_column(treat=treat) %>% 
         # mutate_if(is.numeric,~round(.,2)) %>% 
         mutate(mo=exp(mo)) %>% 
    mutate_if(is.numeric,~round(.,2))
})


write_xlsx(evaporation_model,"02_2 evaporation_model.xlsx")
```

```{r}
  Evaporacion %>% 
  # mutate(time=case_when(t==60~"T1",t==120~"T2",.default = "T")) %>% 
  # filter(time!="T") %>%
  filter(t==120) %>% 
  ggplot(
    aes(x=Treatment,y=sample_thorax)
  )+
  geom_boxplot()+
  theme_classic()+
  labs(y="mass/thorax mass * 1000")

ggsave("02_3 evaporation_at_60_120.pdf", width = 100,height = 100,units = "mm")
```

```{r}
Evaporacion %>% 
  filter(t==120) %>% 
  group_by(Treatment) %>% 
  summarise(mean=mean(sample_thorax),sd=sd(sample_thorax))
```

```{r}

  evaporation_kruskal <-
  Evaporacion %>%
  mutate(time=case_when(t==60~"T1",t==120~"T2",.default = "T")) %>% 
  filter(time!="T") %>% 
  group_by(time) %>%
  kruskal_test(sample_thorax~Treatment)

write_xlsx(evaporation_kruskal,"02_3 evaporation_kruskal.xlsx")
```


```{r}
  # evaporation_wilcoxon <-
  Evaporacion %>%
  wilcox_test(sample_thorax~Treatment)

write_xlsx(evaporation_wilcoxon,"02_4 evaporation_wilcoxon.xlsx")
```


```{r}
Imp <- 
  Data[3] %>% bind_rows()%>% 
  mutate(R=R*1E-3,X=X*1E-3,Z=(X^2+R^2)^0.5,freq=freq*1e-3,A=1/Z,G=R/Z^2,B=-X/Z^2, ang=atan(-X/R))%>% 
  mutate(
    Treatment=factor(Treatment,levels=c("CTR","I1","I2","R1","R2","IR1","IR2")),
    X=-X
    )
```

```{r}
 Imp%>% 
  ggplot(aes(x=R,y=X,col=Treatment))+
  geom_point(size=0.2,alpha=0.4)+
  geom_smooth()+
  theme_classic()+
  geom_vline(xintercept =c(18,22,30))+
  geom_hline(yintercept = c(2.5,3.2))

ggsave("03_1 Impedance.pdf", width = 150,height = 100,units = "mm")
```

```{r}
Imp %>% 
  anova_test(Z~Treatment)
```

```{r R}
 Imp%>% 
  filter(R>18 & R<22) %>% 
  ggplot(aes(x=Treatment,y=X,col=Treatment))+
  geom_boxplot()+
  theme_classic()+
  labs(title = "reactance R>18 & R<22")

ggsave("03_2 reactance.pdf", width = 150,height = 100,units = "mm")
```

```{r R}
 reactance_anova <- 
  Imp%>% 
  filter(R>18 & R<22) %>% 
  anova_test(X~Treatment) %>% as.tibble()

write_xlsx(reactance_anova,"03_3 reactance_anova.xlsx")
```

```{r R}
 reactance_tukey <- 
  Imp%>% 
  filter(R>18 & R<22) %>% 
  tukey_hsd(X~Treatment) 

write_xlsx(reactance_tukey,"03_4 reactance_tukey.xlsx")

reactance_tukey %>% filter(group1=="CTR")
```

```{r}
Imp%>% 
  filter(R>18 & R<22) %>% 
  filter(Treatment=="CTR", R>18 & R<22) %>% 
  summarise(XM=mean(X), Xsd=sd(X))
```

```{r}
 Imp%>% 
  filter(X>2.5 & X<3.2, R>30)%>% 
  ggplot(aes(x=Treatment,y=R, col=Treatment))+
  geom_boxplot()+
  theme_classic()+
  labs(title = "resistance R>30")

ggsave("03_5 Resistance.pdf", width = 150,height = 100,units = "mm")
```

```{r}
 resistance_anova <- 
  Imp%>% 
  filter(X>2.5 & X<3.2, R>30) %>% 
  anova_test(R~Treatment) %>% 
  as.tibble()

write_xlsx(resistance_anova,"03_6 resistance_anova.xlsx")
```

```{r}
  Imp%>% 
  filter(X>2.5 & X<3.2, R>30, Treatment=="CTR") %>% 
  summarise(Rm=mean(R),Rsd=sd(R))
```

```{r}
 resistance_tukey <- 
  Imp%>% 
  filter(X>2.5 & X<3.2, R>30) %>% 
  tukey_hsd(R~Treatment)

write_xlsx(resistance_tukey,"03_7 resistance_tukey.xlsx")

resistance_tukey %>% filter(group1=="CTR")
```

```{r}
IV <-
  Data[4] %>% bind_rows()%>% 
  mutate(
    Treatment=factor(Treatment,levels=c("CTR","I1","I2","R1","R2","I1R1","I2R2")),
    I=I*1E+6,
    V=V*1E+3
    )
```

```{r}
IV  %>% 
  ggplot(aes(x=V,y=I,col=Treatment,shape=I_case))+
  geom_point(size=0.2,alpha=0.2)+
  geom_smooth()+
  geom_vline(xintercept = c(-30,30)) +
  # facet_grid2(cols=vars(Month))+
  theme_classic()

ggsave("04_1 IV.pdf", width = 150,height = 100,units = "mm")
```

```{r}
IV %>% filter(V>-30 & V<30)%>% 
  ggplot(aes(x=Treatment,y=abs(I),fill=I_case))+
  geom_boxplot(size=0.2,alpha=0.2)+
  # geom_smooth()+
  # facet_grid2(cols=vars(Month))+
  theme_classic() +
  labs(title = "absolute value of current between -30 mV and 30 mV")

ggsave("04_2 current.pdf", width = 150,height = 100,units = "mm")
```

```{r}
IV_anova <- 
  IV %>%
  mutate(I=abs(I)) %>% 
  filter(V>-30 & V<30) %>% 
  group_by(I_case) %>% 
  anova_test(I~Treatment) 

write_xlsx(IV_anova,"04_3 IV_anova.xlsx")
```

```{r}
IV_tukey <-
  IV %>%
  mutate(I=abs(I)) %>% 
  filter(V>-30 & V<30) %>%
  group_by(I_case) %>% 
  tukey_hsd(I~Treatment) %>% 
  mutate_if(is.numeric,~round(.,3)) %>% 
  filter(group1=="CTR")

write_xlsx(IV_tukey,"04_4 IV_tukey.xlsx")
```

```{r}
# IV_tukey_current <-
  IV %>%
  mutate(I=abs(I)) %>% 
  filter(V>-30 & V<30) %>%
  group_by(Treatment) %>% 
  tukey_hsd(I~I_case) %>% 
  mutate_if(is.numeric,~round(.,3))%>% 
  filter(group1=="CTR")

write_xlsx(IV_tukey,"04_4 IV_tukey.xlsx")
```

```{r}
  IV %>%
  mutate(I=abs(I)) %>% 
  filter(V>-30 & V<30) %>%
  group_by(I_case) %>% 
  tukey_hsd(I~Treatment) %>% 
  mutate_if(is.numeric,~round(.,3)) %>% 
  filter(group1=="CTR")
```

```{r}
Data[5] %>% bind_rows() %>% 
  mutate(
    Consumption=(jar_food-jar)/Bee,
    Vol=Consumption/1.04*1000,
    Treatment=factor(Treatment, levels = c("CTR", "I1","I2","R1","R2","I1R1","I2R2")),
    ) %>% 
  filter(exp==1)%>% 
  ggplot(aes(x=Treatment,y=Vol))+
  geom_boxplot() +
  theme_classic()

ggsave("Consumption.pdf")

```

```{r}
Data[5] %>% bind_rows() %>% 
  mutate(
    Consumption=(jar_food-jar)/Bee,
    Vol=(Consumption/1.04)*1000,
    Treatment=factor(Treatment, levels = c("I1","I2","R1","R2","I1R1","I2R2","CTR")),
    ) %>% 
  select(Treatment,Bee,Vol) %>% 
  group_by(Treatment) %>% 
  summarise(
    Bee_m=mean(Bee),Bee_sd=sd(Bee),
    Vol_m=mean(Vol),Vol_sd=sd(Vol)
    ) %>% 
  mutate_if(is.numeric,~round(.,1))%>% 
  mutate(
    Bee=paste(Bee_m,Bee_sd,sep = "±"),
    Vol=paste(Vol_m,Vol_sd,sep = "±")
  ) %>% 
  write_xlsx("consump.xlsx")
```

```{r}
Data[5] %>% bind_rows() %>% 
  mutate(
    Consumption=(jar_food-jar)/Bee,
    Vol=(Consumption/1.04)*1000,
    Treatment=factor(Treatment, levels = c("I1","I2","R1","R2","I1R1","I2R2","CTR")),
    ) %>% 
  select(Treatment,Bee,Vol) %>% 
  # group_by(Treatment) %>% 
  anova_test(Vol~Treatment)
```

```{r}
Data[5] %>% bind_rows() %>% 
  mutate(
    Consumption=(jar_food-jar)/Bee,
    Vol=(Consumption/1.04)*1000,
    Treatment=factor(Treatment, levels = c("I1","I2","R1","R2","I1R1","I2R2","CTR")),
    ) %>% 
  select(Treatment,Bee,Vol) %>% 
  # group_by(Treatment) %>% 
  tukey_hsd(Vol~Treatment)
```
